# Supplementary material for: A Myb Transcription Factor of Phytophthora sojae, Regulated by MAP Kinase PsSAK1, Is Required for Zoospore Development
Source: PLoS One. 2012 Jun 29;7(6):e40246. doi: 10.1371/journal.pone.0040246 (PMC3386981; doi:10.1371/journal.pone.0040246)
Supplement: Table S1 — Gene expression profiling in two stages for the PsSAK1 -silenced transformant T31 vs. P. sojae P6497. PsSAK1 and PsMYB1 were labeled by red, and the other family members of Myb were labeled by blue color. (XLS) [file pone.0040246.s001.xls]

## Sheet: Table S1
Table S1. Gene expression profiling in two stages for the PsSAK1-silenced transformant T31 vs. P. sojae P6497
ID	TPMCY	TPMmCY	log2 fold change	FDR	Pattern	TPMIF1.5h	TPMmIF1.5h	log2 fold change	FDR	Pattern	Transcription factors	VBI_Annotation		The NCBI hit's Annotation	E-value		GO terms		Interpro Domain
144802	406.44	0.01	-15.3108	0	D	49.12	0.01	-12.2621	1.98544e-40	D		mitogen-activated protein kinase [Dunaliella salina]	:	PsSAK1/ MAP kinase [Phytophthora sojae]	0	:	B: protein amino acid phosphorylation; F: 3-phosphoinositide-dependent protein kinase activity; F: AMP-activated protein kinase activity; F: ATP binding; F: atypical protein kinase C activity; F: calcium-dependent protein kinase C activity; F: calmodulin regulated protein kinase activity; F: casein kinase activity; F: casein kinase I activity; F: cGMP-dependent protein kinase activity; F: cobinam…	:	Protein kinase [IPR000719]; Tyrosine protein kinase [IPR001245]; Pleckstrin-like [IPR001849]; Serine/threonine protein kinase [IPR002290]; MAP kinase [IPR003527]; Serine/threonine protein kinase, active site [IPR008271]	:
140839-incorrect	3.3	0.01	-8.36632	0.00232413	D	179.13	1.73	-6.69409	1.26775e-137	D	HOMEOLIKE_Myb	predicted: similar to Myb proto-oncogene protein (C-myb) [Rattus norvegicus]	:	unnamed protein product [Homo sapiens]	2e-38	:	C: nucleus; F: ATP binding; F: DNA binding	:	Cyclic nucleotide-binding domain [IPR000595]; Myb DNA-binding domain [IPR001005]; ATP/GTP-binding site motif A (P-loop) [IPR001687]	:
140839-correct	3.77	0.01	-8.56	0.0008	D	182.2	3.11	-5.87	3.09e-189	D				PsMYB1
127096	3.96	156.99	5.30903	1.84603e-06	U	5.78	5.52	-0.0664012	0.896933	-	HOMEOLIKE_Myb	transforming protein B-myb - African clawed frog	:	MYB98 (myb domain protein 98); DNA binding / transcription factor [Arabidopsis thaliana] &gt;gi|75336839|sp|Q9S7L2|MYB98_ARATH RecName: Full=Transcription factor MYB98; AltName: Full=Myb-related protein 98; Short=AtMYB98 &gt;gi|5823339|gb|AAD53108.1|AF176	7e-33	:	C: nucleus; F: DNA binding	:	Myb DNA-binding domain [IPR001005]	:
132833	0.01	10.73	10.0674	8.37917e-10	U	13.62	7.25	-0.909674	0.0317488	-	HOMEOLIKE_Myb	EMYB4 [Euplotes aediculatus]	:	EMYB4 [Euplotes aediculatus]	2e-29	:	C: nucleus; F: DNA binding	:	Myb DNA-binding domain [IPR001005]	:
142552	2.31	10.4	2.17062	0.000174242	U	29.72	23.13	-0.361669	0.17154	-	HOMEOLIKE_Myb		:	putative Myb-like protein [Hyaloperonospora parasitica]	3e-14	:	C: nucleus; F: DNA binding	:	Myb DNA-binding domain [IPR001005]; Myb-like DNA-binding domain, SHAQKYF class [IPR006447]	:
143987	2.31	37.57	4.02362	2.9076e-05	U	28.89	28.31	-0.0292585	0.902841	-	HOMEOLIKE_Myb		:	putative Myb-like protein [Hyaloperonospora parasitica]	1e-15	:	C: nucleus; F: DNA binding	:	Myb DNA-binding domain [IPR001005]; Myb-like DNA-binding domain, SHAQKYF class [IPR006447]	:
137354	1.32	10.06	2.93002	0.000133521	U	14.45	7.25	-0.995017	0.016713	-		predicted: similar to WD and tetratricopeptide repeats 1 [Apis mellifera]	:	hypothetical protein NEMVEDRAFT_v1g221254 [Nematostella vectensis] &gt;gi|156208435|gb|EDO29936.1| predicted protein [Nematostella vectensis]	7e-74	:	C: nucleus; F: 1-alkyl-2-acetylglycerophosphocholine esterase activity; F: DNA binding	:	Myb DNA-binding domain [IPR001005]; G-protein beta WD-40 repeat [IPR001680]	:
132292	216.41	33.88	-2.67526	3.97149e-97	D	25.59	36.94	0.529604	0.0295515	-	HOMEOLIKE_Myb		:	hypothetical protein CC1G_02158 [Coprinopsis cinerea okayama7#130] &gt;gi|116504504|gb|EAU87399.1| hypothetical protein CC1G_02158 [Coprinopsis cinerea okayama7#130]	6e-07	:	C: cAMP-dependent protein kinase complex; C: nucleus; C: protein kinase CK2 complex; F: cAMP-dependent protein kinase activity; F: cAMP-dependent protein kinase regulator activity; F: DNA binding; F: protein kinase activity; F: protein kinase CK2 activity; F: protein kinase CK2 regulator activity	:	Myb DNA-binding domain [IPR001005]	:
139571	13.53	0.01	-10.4019	3.74054e-12	D	0	0			-	HOMEOLIKE_Myb		:	MYB4R1 (myb domain protein 4R1); transcription factor [Arabidopsis thaliana] &gt;gi|9294065|dbj|BAB02022.1| unnamed protein product [Arabidopsis thaliana] &gt;gi|14268524|gb|AAK56549.1| putative transcription factor [Arabidopsis thaliana]	4e-25	:	C: nucleus; F: DNA binding	:	Myb DNA-binding domain [IPR001005]	:
156164	9.24	1.01	-3.19354	1.00134e-05	D	10.73	12.77	0.251108	0.543737	-	HOMEOLIKE_Myb		:	predicted protein [Phaeodactylum tricornutum CCAP 1055/1] &gt;gi|217410151|gb|EEC50081.1| predicted protein [Phaeodactylum tricornutum CCAP 1055/1]	1e-14	:	C: nucleus; F: DNA binding	:	Myb DNA-binding domain [IPR001005]; Myb-like DNA-binding domain, SHAQKYF class [IPR006447]	:
156696	619.22	199.26	-1.6358	7.96753e-148	D	34.67	52.13	0.588426	0.00397925	-	HOMEOLIKE_Myb	ADA2 ortholog with a ZZ finger, SANT domain and a SWIRM domain [Cryptosporidium parvum Iowa II]	:	predicted protein [Physcomitrella patens subsp. patens] &gt;gi|162663471|gb|EDQ50233.1| predicted protein [Physcomitrella patens subsp. patens]	2e-66	:	C: nucleus; F: DNA binding	:	Myb DNA-binding domain [IPR001005]; SWIRM [IPR007526]	:
129818	38.6	15.77	-1.29142	2.1643e-07	D	7.43	5.87	-0.340002	0.516333	-			:	hypothetical protein OsI_33342 [Oryza sativa Indica Group]	2e-07	:	C: nucleus; F: DNA binding	:	Myb DNA-binding domain [IPR001005]	:
131312	18.14	9.73	-0.898663	0.0109947	-	135.38	362.47	1.42085	1.09924e-12	U	HOMEOLIKE_Myb		:	possible Myb_DNA-binding protein [Phytophthora infestans]	1e-14	:	B: tRNA aminoacylation for protein translation; C: nucleus; F: ATP binding; F: DNA binding; F: tRNA ligase activity	:	Myb DNA-binding domain [IPR001005]; Aminoacyl-tRNA synthetase, class I [IPR001412]; Myb-like DNA-binding domain, SHAQKYF class [IPR006447]	:
131733	2.64	2.01	-0.393342	0.677221	-	0.83	5.52	2.73349	0.0044059	U	HOMEOLIKE_Myb	putative zinc finger protein [Encephalitozoon cuniculi GB-M1]	:	hypothetical protein [Monosiga brevicollis MX1] &gt;gi|163772645|gb|EDQ86295.1| predicted protein [Monosiga brevicollis MX1]	7e-42	:	C: nucleus; F: DNA binding; F: nucleic acid binding; F: zinc ion binding	:	Cytochrome c heme-binding site [IPR000345]; Zn-finger, C-x8-C-x5-C-x3-H type [IPR000571]; Myb DNA-binding domain [IPR001005]; Immunoglobulin/major histocompatibility complex [IPR003006]; CHY zinc finger [IPR008913]	:
142553	2.97	4.03	0.440317	0.547479	-	3.71	13.46	1.85919	0.000239618	U	HOMEOLIKE_Myb		:	putative Myb-like protein [Hyaloperonospora parasitica]	9e-10	:	C: nucleus; F: DNA binding	:	Myb DNA-binding domain [IPR001005]; Myb-like DNA-binding domain, SHAQKYF class [IPR006447]	:
131352	0	0			-	23.11	344.52	3.898	0	U	HOMEOLIKE		:	putative Myb-like protein [Hyaloperonospora parasitica]	3e-07	:		:		:
134025	1009.82	174.1	-2.53611	0	D	24.35	25.2	0.049502	0.868729	-			:	secretory protein OPEL [Phytophthora parasitica]	1e-19	:	C: nucleus; F: DNA binding	:	Proline-rich region [IPR000694]; Myb DNA-binding domain [IPR001005]; Thaumatin, pathogenesis-related [IPR001938]	:
127211	0.66	0.01	-6.04439	0.305504	-	42.92	1.04	-5.36699	6.89286e-31	D	HOMEOLIKE_Myb	predicted protein [Monosiga brevicollis MX1]	:	unnamed protein product [Tetraodon nigroviridis]	7e-33	:	C: nucleus; F: DNA binding	:	Myb DNA-binding domain [IPR001005]	:
131313	0	0			-	54.07	0.01	-12.4006	1.72627e-44	D	HOMEOLIKE_Myb		:	putative Myb-like protein [Hyaloperonospora parasitica]	8e-14	:	C: nucleus; F: DNA binding	:	Myb DNA-binding domain [IPR001005]; Myb-like DNA-binding domain, SHAQKYF class [IPR006447]	:
131444	0	0			-	5.37	0.69	-2.96025	0.00219832	D	HOMEOLIKE_Myb		:	putative Myb-like protein [Hyaloperonospora parasitica]	5e-13	:	C: nucleus; F: DNA binding	:	Myb DNA-binding domain [IPR001005]; Myb-like DNA-binding domain, SHAQKYF class [IPR006447]	:
131445	0	0			-	21.46	6.56	-1.70988	5.4332e-06	D	HOMEOLIKE_Myb		:	possible Myb_DNA-binding protein [Phytophthora infestans]	1e-07	:	C: nucleus; F: DNA binding	:	Myb DNA-binding domain [IPR001005]; Myb-like DNA-binding domain, SHAQKYF class [IPR006447]	:
132728	0.99	0.01	-6.62936	0.173786	-	6.19	0.69	-3.16527	0.000611339	D	HOMEOLIKE_Myb	EMYB4 [Euplotes aediculatus]	:	EMYB4 [Euplotes aediculatus]	2e-48	:	C: nucleus; F: DNA binding	:	Myb DNA-binding domain [IPR001005]	:
132964	0	0			-	27.24	2.42	-3.49265	2.99497e-15	D	HOMEOLIKE_Myb		:	putative Myb-like protein [Hyaloperonospora parasitica]	1e-10	:	C: nucleus; F: DNA binding	:	Myb DNA-binding domain [IPR001005]; Myb-like DNA-binding domain, SHAQKYF class [IPR006447]	:
132965	1.98	2.68	0.436733	0.632426	-	206.78	5.52	-5.22728	1.65505e-144	D	HOMEOLIKE_Myb		:	putative Myb-like protein [Hyaloperonospora parasitica]	4e-15	:	C: nucleus; F: DNA binding	:	Myb DNA-binding domain [IPR001005]; Myb-like DNA-binding domain, SHAQKYF class [IPR006447]	:
132994	0.01	2.35	7.87652	0.0137915	-	7.02	0.01	-9.45533	3.12414e-06	D	HOMEOLIKE_Myb	possible Myb_DNA-binding protein [Phytophthora infestans]	:	possible Myb_DNA-binding protein [Phytophthora infestans]	3e-98	:	C: nucleus; F: DNA binding	:	Myb DNA-binding domain [IPR001005]; Myb-like DNA-binding domain, SHAQKYF class [IPR006447]	:
133830	14.52	10.06	-0.529411	0.167551	-	16.51	5.18	-1.67232	9.60832e-05	D	HOMEOLIKE_Myb		:	predicted protein [Physcomitrella patens subsp. patens] &gt;gi|162693097|gb|EDQ79451.1| predicted protein [Physcomitrella patens subsp. patens]	7e-09	:	C: nucleus; C: photoreceptor cyclic-nucleotide phosphodiesterase complex; F: calmodulin-dependent cyclic-nucleotide phosphodiesterase activity; F: cAMP-specific phosphodiesterase activity; F: cGMP-inhibited cyclic-nucleotide phosphodiesterase activity; F: cGMP-specific phosphodiesterase activity; F: cGMP-stimulated cyclic-nucleotide phosphodiesterase activity; F: cyclic-nucleotide phosphodiestera…	:	Myb DNA-binding domain [IPR001005]	:
134946	321.32	244.88	-0.391936	9.75162e-08	-	68.51	12.77	-2.42356	1.49286e-25	D	HOMEOLIKE_Myb		:	hypothetical protein [Paramecium tetraurelia strain d4-2] &gt;gi|124429772|emb|CAK94562.1| unnamed protein product [Paramecium tetraurelia]	0.2	:	C: nucleus; F: DNA binding	:	Myb DNA-binding domain [IPR001005]; Myb-like DNA-binding domain, SHAQKYF class [IPR006447]	:
136913	4.29	2.01	-1.09378	0.170705	-	23.94	0.69	-5.11668	3.49425e-17	D	HOMEOLIKE_Myb	SWIRM domain containing protein [Tetrahymena thermophila SB210]	:	transcription regulatory protein SWI3 [Schizosaccharomyces japonicus yFS275] &gt;gi|212001842|gb|EEB07502.1| transcription regulatory protein SWI3 [Schizosaccharomyces japonicus yFS275]	1e-32	:	C: nucleus; F: calcium ion binding; F: DNA binding	:	Myb DNA-binding domain [IPR001005]; Calcium-binding EF-hand [IPR002048]; SWIRM [IPR007526]	:
137135	0.01	0.67	6.06609	0.300233	-	18.57	0.01	-10.8588	1.60597e-15	D	HOMEOLIKE_Myb	Myb [Nicotiana tabacum]	:	Myb [Nicotiana tabacum]	8e-42	:	B: proteolysis and peptidolysis; C: nucleus; F: caspase activity; F: DNA binding	:	Myb DNA-binding domain [IPR001005]; Caspase-1, p20 [IPR001309]; Leucine-rich repeat, cysteine-containing subtype [IPR006553]; Leucine-rich repeat, cysteine-containing [IPR007089]	:
137681	0	0			-	14.03	0.01	-10.4543	7.1543e-12	D	HOMEOLIKE_Myb		:	DIV2A protein [Heptacodium miconioides]	6e-05	:	C: nucleus; F: ATP binding; F: DNA binding	:	Myb DNA-binding domain [IPR001005]; ATP/GTP-binding site motif A (P-loop) [IPR001687]	:
138655	25.4	22.48	-0.176186	0.517581	-	96.17	25.89	-1.89319	4.02241e-26	D	HOMEOLIKE_Myb	transcription factor cmyb [Danio rerio]	:	EMYB4 [Euplotes aediculatus]	8e-37	:	C: nucleus; F: DNA binding	:	Myb DNA-binding domain [IPR001005]	:
138656	358.27	184.5	-0.957426	1.18489e-37	-	194.4	51.44	-1.91807	1.47812e-52	D	HOMEOLIKE_Myb	predicted: similar to Myb-related protein B (B-Myb) [Canis familiaris]	:	PREDICTED: similar to myeloblastosis oncogene-like 1 [Hydra magnipapillata]	9e-37	:	C: nucleus; F: calcium ion binding; F: DNA binding	:	Proline-rich region [IPR000694]; Myb DNA-binding domain [IPR001005]; Calcium-binding EF-hand [IPR002048]	:
140584	0	0			-	14.86	4.83	-1.62134	0.000310812	D	HOMEOLIKE_Myb		:	predicted protein [Phaeodactylum tricornutum CCAP 1055/1] &gt;gi|217404498|gb|EEC44445.1| predicted protein [Phaeodactylum tricornutum CCAP 1055/1]	6e-12	:	C: nucleus; F: ATP binding; F: DNA binding	:	Myb DNA-binding domain [IPR001005]; ATP/GTP-binding site motif A (P-loop) [IPR001687]; Myb-like DNA-binding domain, SHAQKYF class [IPR006447]	:
141522	0.66	0.01	-6.04439	0.307083	-	84.61	2.07	-5.35313	4.10609e-60	D	HOMEOLIKE_Myb	RWP-RK domain-containing protein [Dictyostelium discoideum AX4]	:	RWP-RK domain-containing protein [Dictyostelium discoideum AX4] &gt;gi|28829256|gb|AAO51798.1| similar to Dictyostelium discoideum (Slime mold). SRF related protein &gt;gi|60472087|gb|EAL70040.1| RWP-RK domain-containing protein [Dictyostelium discoideum	5e-14	:	C: nucleus; F: DNA binding	:	Myb DNA-binding domain [IPR001005]; Plant regulator RWP-RK [IPR003035]; Myb-like DNA-binding domain, SHAQKYF class [IPR006447]	:
142765	0	0			-	9.91	0.01	-9.95274	1.50332e-08	D	HOMEOLIKE_Myb		:	myb domain-containing protein [Dictyostelium discoideum AX4] &gt;gi|74926727|sp|Q869R9|MYBJ_DICDI RecName: Full=Myb-like protein J &gt;gi|28830004|gb|AAO52494.1| similar to Dictyostelium discoideum (Slime mold). Protein kinase YakA &gt;gi|60472171|gb|EAL7	5e-10	:	C: nucleus; F: DNA binding	:	Myb DNA-binding domain [IPR001005]; Myb-like DNA-binding domain, SHAQKYF class [IPR006447]	:
155908	3.96	5.7	0.525461	0.38612	-	9.08	0.01	-9.82655	6.87951e-08	D	HOMEOLIKE_Myb		:	unknown [Zea mays]	2e-08	:	C: nucleus; F: DNA binding	:	Myb DNA-binding domain [IPR001005]	:
156171	0.66	0.01	-6.04439	0.309297	-	20.22	0.69	-4.87304	2.6482e-14	D	HOMEOLIKE_Myb	myeloblastosis oncogene-like 2 [Gallus gallus]	:	myb-related transcription factor [Strongylocentrotus purpuratus]	6e-34	:	C: nucleus; F: DNA binding	:	Myb DNA-binding domain [IPR001005]	:
156260	0	0			-	39.62	17.61	-1.16983	3.33172e-06	D	HOMEOLIKE_Myb		:	putative Myb-like protein [Hyaloperonospora parasitica]	7e-08	:	C: nucleus; F: DNA binding	:	Myb DNA-binding domain [IPR001005]; Myb-like DNA-binding domain, SHAQKYF class [IPR006447]	:
156585	0	0			-	35.08	0.69	-5.66791	6.08584e-26	D	HOMEOLIKE_Myb	predicted: similar to tubulin tyrosine ligase-like family, member 1 isoform a isoform 4 [Canis familiaris]	:	hypothetical protein LOC100036964 [Xenopus laevis] &gt;gi|120538039|gb|AAI29725.1| LOC100036964 protein [Xenopus laevis]	3e-117	:	B: protein modification; C: nucleus; F: DNA binding; F: tubulin-tyrosine ligase activity	:	Myb DNA-binding domain [IPR001005]; Tubulin-tyrosine ligase [IPR004344]	:
144559	53.77	29.52	-0.865109	1.15884e-05	-	30.13	13.12	-1.19943	3.8622e-05	D	HOMEOLIKE		:	predicted protein [Thalassiosira pseudonana CCMP1335] &gt;gi|220970533|gb|EED88870.1| predicted protein [Thalassiosira pseudonana CCMP1335]	5e-58	:	C: nucleus; F: DNA binding	:	Myb DNA-binding domain [IPR001005]; Timeless protein [IPR006906]	:
131725	0	0			-	2.89	0.01	-8.17493	0.00588409	D			:	adenylate cyclase [Lyngbya sp. PCC 8106] &gt;gi|119453369|gb|EAW34533.1| adenylate cyclase [Lyngbya sp. PCC 8106]	0.02	:	C: nucleus; F: DNA binding	:	Myb DNA-binding domain [IPR001005]	:
135081	0	0			-	4.13	0.01	-8.69	0.000621258	D		ATMAK10 (Arabidopsis thaliana MAK10 homologue); acetyltransferase	:	PREDICTED: similar to corneal wound healing-related protein [Hydra magnipapillata]	4e-25	:	C: nucleus; F: DNA binding	:	Myb DNA-binding domain [IPR001005]; Mak10 subunit, NatC N(alpha)-terminal acetyltransferase [IPR007244]	:
137157	0	0			-	6.6	0.01	-9.36632	6.70871e-06	D			:	predicted protein [Thalassiosira pseudonana CCMP1335] &gt;gi|220978402|gb|EED96728.1| predicted protein [Thalassiosira pseudonana CCMP1335]	3e-09	:	C: nucleus; F: ATP binding; F: DNA binding	:	Myb DNA-binding domain [IPR001005]; ATP/GTP-binding site motif A (P-loop) [IPR001687]	:
140323	3.3	0.67	-2.30023	0.0408174	-	66.45	0.01	-12.6981	1.24283e-54	D		predicted protein [Chlamydomonas reinhardtii]	:	predicted protein [Phaeodactylum tricornutum CCAP 1055/1] &gt;gi|217403086|gb|EEC43041.1| predicted protein [Phaeodactylum tricornutum CCAP 1055/1]	8e-90	:	C: nucleus; F: DNA binding	:	Myb DNA-binding domain [IPR001005]	:
143838	0.01	0.67	6.06609	0.306968	-	27.65	1.04	-4.73262	5.50629e-19	D			:	hypothetical protein [Paramecium tetraurelia strain d4-2] &gt;gi|124399424|emb|CAK64916.1| unnamed protein product [Paramecium tetraurelia]	5e-20	:	B: protein amino acid phosphorylation; C: nucleus; F: ATP binding; F: DNA binding; F: protein kinase activity; F: protein serine/threonine kinase activity; F: protein-tyrosine kinase activity	:	Protein kinase [IPR000719]; Myb DNA-binding domain [IPR001005]; Tyrosine protein kinase [IPR001245]; Serine/threonine protein kinase [IPR002290]	:
158663	0.66	0.01	-6.04439	0.311251	-	5.37	0.01	-9.06878	6.51102e-05	D		predicted: similar to Myb-interacting protein 120 CG6061-PA isoform 1 [Apis mellifera]	:	hypothetical protein AaeL_AAEL005893 [Aedes aegypti] &gt;gi|108878391|gb|EAT42616.1| hypothetical protein AaeL_AAEL005893 [Aedes aegypti]	4e-25	:		:	Tesmin/TSO1-like CXC domain [IPR005172]	:
128670	1.65	12.41	2.91097	8.01004e-05	U	38.8	7.59	-2.35388	1.83857e-14	D	HOMEOLIKE_Myb	Myb-like DNA-binding domain containing protein [Tetrahymena thermophila SB210]	:	MYB DNA binding protein/ transcription factor-like protein [Thalassiosira pseudonana CCMP1335] &gt;gi|220969520|gb|EED87861.1| MYB DNA binding protein/ transcription factor-like protein [Thalassiosira pseudonana CCMP1335]	3e-40	:	C: nucleus; F: DNA binding; F: nucleic acid binding; F: zinc ion binding	:	Proline-rich region [IPR000694]; Myb DNA-binding domain [IPR001005]; Zn-finger, C2H2 type [IPR007087]	:
129090	0.01	7.72	9.59246	3.62503e-07	U	92.87	0.01	-13.181	2.48576e-76	D	HOMEOLIKE_Myb		:	predicted protein [Phaeodactylum tricornutum CCAP 1055/1] &gt;gi|217404498|gb|EEC44445.1| predicted protein [Phaeodactylum tricornutum CCAP 1055/1]	3e-13	:	C: nucleus; F: DNA binding	:	Myb DNA-binding domain [IPR001005]; Myb-like DNA-binding domain, SHAQKYF class [IPR006447]	:
157301	0.01	3.02	8.2384	0.00375879	U	16.92	1.04	-4.02407	6.64874e-11	D	HOMEOLIKE_Myb		:	-	-	:	C: nucleus; F: DNA binding	:	Myb DNA-binding domain [IPR001005]	:
113542	3.96	12.41	1.64793	0.000579102	U	30.96	14.84	-1.06091	0.00016545	D		predicted: similar to beta-1,4-mannosyltransferase [Macaca mulatta]	:	hypothetical protein TRIADDRAFT_33634 [Trichoplax adhaerens] &gt;gi|190579335|gb|EDV19433.1| hypothetical protein TRIADDRAFT_33634 [Trichoplax adhaerens]	1e-92	:	B: biosynthesis; C: nucleus; F: 1,2-dihydroxy-phenanthrene glycosyltransferase activity; F: 1-phenanthrol glycosyltransferase activity; F: 9-phenanthrol glycosyltransferase activity; F: 9-phenanthrol UDP-glucuronosyltransferase activity; F: acetylgalactosaminyltransferase activity; F: acetylglucosaminyltransferase activity; F: alpha(1,3)-fucosyltransferase activity; F: alpha(1,6)-fucosyltransfera…	:	Myb DNA-binding domain [IPR001005]; Glycosyl transferase, group 1 [IPR001296]	:
131337	1.98	20.46	3.36923	4.89298e-05	U	20.22	180.2	3.15574	5.85228e-14	U	HOMEOLIKE_Myb		:	putative Myb-like protein [Hyaloperonospora parasitica]	7e-15	:	C: nucleus; F: DNA binding	:	Myb DNA-binding domain [IPR001005]; Myb-like DNA-binding domain, SHAQKYF class [IPR006447]	:
132941	5.28	28.51	2.43286	1.76253e-07	U	116.39	413.21	1.82791	2.35197e-12	U	HOMEOLIKE_Myb		:	putative Myb-like protein [Hyaloperonospora parasitica]	1e-12	:	C: nucleus; F: DNA binding	:	Myb DNA-binding domain [IPR001005]; Myb-like DNA-binding domain, SHAQKYF class [IPR006447]	:
127490	12.21	0.01	-10.2538	5.20446e-11	D	48.29	0.01	-12.2375	9.41385e-40	D	HOMEOLIKE_Myb	CDC5 protein [Zea mays]	:	PREDICTED: hypothetical protein [Vitis vinifera] &gt;gi|157358029|emb|CAO65067.1| unnamed protein product [Vitis vinifera]	9e-124	:	C: nucleus; F: DNA binding	:	Myb DNA-binding domain [IPR001005]	:
127870	30.35	1.34	-4.50139	9.58256e-22	D	40.86	0.01	-11.9965	1.11826e-33	D	HOMEOLIKE_Myb	predicted protein [Monosiga brevicollis MX1]	:	hypothetical protein [Paramecium tetraurelia strain d4-2] &gt;gi|124394938|emb|CAK60457.1| unnamed protein product [Paramecium tetraurelia]	6e-39	:	C: nucleus; F: DNA binding	:	Myb DNA-binding domain [IPR001005]	:
133941	20.12	0.01	-10.9744	6.25703e-18	D	136.2	8.63	-3.98022	1.59793e-80	D	HOMEOLIKE_Myb	Myb-like DNA-binding domain containing protein [Tetrahymena thermophila SB210]	:	hypothetical protein [Paramecium tetraurelia strain d4-2] &gt;gi|124407427|emb|CAK72824.1| unnamed protein product [Paramecium tetraurelia]	4e-39	:	C: nucleus; F: DNA binding	:	Myb DNA-binding domain [IPR001005]	:
144543	20.45	5.03	-2.02347	2.1362e-07	D	15.68	6.56	-1.25716	0.00234785	D	HOMEOLIKE_Myb		:	unknown protein [Arabidopsis thaliana]	0.06	:	C: nucleus; F: DNA binding	:	Myb DNA-binding domain [IPR001005]	:
156477	6.93	0.01	-9.43671	1.96596e-06	D	29.3	2.42	-3.59782	9.99429e-17	D	HOMEOLIKE_Myb		:	helicase [Trypanosoma cruzi strain CL Brener] &gt;gi|70877970|gb|EAN91265.1| helicase, putative [Trypanosoma cruzi]	3e-11	:	C: nucleus; F: DNA binding; F: glucan 1,4-alpha-glucosidase activity	:	Myb DNA-binding domain [IPR001005]	:
158810	15.51	7.04	-1.13955	0.00407128	D	47.88	1.38	-5.11668	1.34007e-33	D	HOMEOLIKE_Myb	EMYB4 [Euplotes aediculatus]	:	EMYB4 [Euplotes aediculatus]	3e-24	:	B: electron transport; C: nucleus; F: copper ion binding; F: DNA binding; F: electron transporter activity	:	Blue (type 1) copper domain [IPR000923]; Myb DNA-binding domain [IPR001005]	:
133237	8.91	0.01	-9.79928	3.85779e-08	D	47.05	0.69	-6.09145	1.81365e-35	D	HOMEOLIKE		:	predicted protein [Thalassiosira pseudonana CCMP1335] &gt;gi|220976911|gb|EED95238.1| predicted protein [Thalassiosira pseudonana CCMP1335]	4e-13	:		:	Myb-like DNA-binding domain, SHAQKYF class [IPR006447]	:
137144	5.94	1.34	-2.14823	0.0059643	D	11.97	0.01	-10.2252	3.27944e-10	D	HOMEOLIKE		:	TRFL5 (TRF-LIKE 5); DNA binding / transcription factor [Arabidopsis thaliana] &gt;gi|8927651|gb|AAF82142.1|AC034256_6 Contains weak similarity to DNA-binding protein PcMYB1 from Petroselinum crispum gb|U67132 and contains a Myb-like DNA-binding PF|00249 d	0.002	:		:		:
128440	314.72	27.51	-3.51604	1.81109e-184	D	194.81	29.34	-2.73113	5.93999e-81	D	HMG_HOMEOLIKE_Myb	SNF2 family DNA-dependent ATPase [Physcomitrella patens subsp. patens]	:	predicted protein [Phaeodactylum tricornutum CCAP 1055/1] &gt;gi|217407651|gb|EEC47587.1| predicted protein [Phaeodactylum tricornutum CCAP 1055/1]	0	:	B: regulation of transcription, DNA-dependent; C: nucleus; F: ATP binding; F: ATPase activity; F: ATPase activity, coupled; F: ATPase activity, coupled to transmembrane movement of ions; F: ATPase activity, coupled to transmembrane movement of substances; F: ATPase activity, uncoupled; F: ATP-dependent DNA helicase activity; F: ATP-dependent helicase activity; F: ATP-dependent RNA helicase activi…	:	SNF2 related domain [IPR000330]; HMG1/2 (high mobility group) box [IPR000910]; Myb DNA-binding domain [IPR001005]; DEAD/DEAH box helicase [IPR001410]; Helicase, C-terminal [IPR001650]	:
136186	48.17	11.41	-2.07784	1.25695e-16	D	55.31	8.28	-2.73984	8.55393e-24	D		myosin heavy chain kinase [Dictyostelium discoideum AX4]	:	Nucleotidyltransferase domain containing protein, expressed [Oryza sativa (japonica cultivar-group)]	1e-32	:	B: homophilic cell adhesion; B: protein amino acid phosphorylation; C: membrane; C: nucleus; F: ATP binding; F: calcium ion binding; F: DNA binding; F: myosin-heavy-chain kinase activity; F: protein kinase activity; F: protein serine/threonine kinase activity	:	Cadherin cytoplasmic region [IPR000233]; Protein kinase [IPR000719]; Myb DNA-binding domain [IPR001005]; TPR repeat [IPR001440]; ATP/GTP-binding site motif A (P-loop) [IPR001687]; MHCK/EF2 kinase domain [IPR004166]	:
156351	16.82	27.17	0.691837	0.0129525	-	124.23	129.11	0.0555871	0.654292	-	PTF	predicted protein [Nematostella vectensis]	:	myb domain-containing protein [Dictyostelium discoideum AX4] &gt;gi|60469158|gb|EAL67154.1| myb domain-containing protein [Dictyostelium discoideum AX4]	8e-179	:	B: chromatin assembly or disassembly; B: regulation of transcription, DNA-dependent; C: chromatin; C: nucleus; F: ATP binding; F: ATP-dependent helicase activity; F: chromatin binding; F: DNA binding; F: helicase activity; F: nucleic acid binding	:	SNF2 related domain [IPR000330]; Chromo domain [IPR000953]; DEAD/DEAH box helicase [IPR001410]; Helicase, C-terminal [IPR001650]; Zn-finger-like, PHD finger [IPR001965]	:
130750	32	23.15	-0.46706	0.0618615	-	20.64	37.28	0.852959	0.000701664	-	HOMEOLIKE_Myb	myb family transcription factor [Arabidopsis thaliana]	:	predicted protein [Phaeodactylum tricornutum CCAP 1055/1] &gt;gi|217408913|gb|EEC48846.1| predicted protein [Phaeodactylum tricornutum CCAP 1055/1]	4e-27	:	C: nucleus; F: DNA binding	:	Myb DNA-binding domain [IPR001005]	:
131351	0	0			-	6.6	7.25	0.135515	0.819651	-	HOMEOLIKE_Myb		:	putative Myb-like protein [Hyaloperonospora parasitica]	0.001	:	C: nucleus; F: DNA binding	:	Myb DNA-binding domain [IPR001005]	:
131388	0.01	1.01	6.65821	0.168236	-	5.37	1.73	-1.63415	0.0351893	-	HOMEOLIKE_Myb		:	predicted protein [Phaeodactylum tricornutum CCAP 1055/1] &gt;gi|217404498|gb|EEC44445.1| predicted protein [Phaeodactylum tricornutum CCAP 1055/1]	1e-07	:	C: nucleus; F: DNA binding	:	Proline-rich region [IPR000694]; Myb DNA-binding domain [IPR001005]; Myb-like DNA-binding domain, SHAQKYF class [IPR006447]	:
131586	0	0			-	1.24	0.01	-6.9542	0.111008	-	HOMEOLIKE_Myb	MYB3R-4 (C-MYB-LIKE TRANSCRIPTION FACTOR 3R-4, myb domain protein 3R-4); DNA binding / transcription factor [Arabidopsis thaliana]	:	MYB3R-4 (myb domain protein 3R-4); DNA binding / transcription coactivator/ transcription factor [Arabidopsis thaliana] &gt;gi|15375299|gb|AAK54739.2|AF371975_1 putative c-myb-like transcription factor MYB3R-4 [Arabidopsis thaliana] &gt;gi|41619520|gb|AAS	2e-29	:	B: transport; C: membrane; C: nucleus; F: DNA binding; F: transporter activity	:	Myb DNA-binding domain [IPR001005]; Sugar transporter superfamily [IPR005829]	:
138282	0.01	1.34	7.06609	0.0914583	-	9.91	14.84	0.582534	0.141639	-	HOMEOLIKE_Myb	putative Myb-like protein [Hyaloperonospora parasitica]	:	putative Myb-like protein [Hyaloperonospora parasitica]	9e-14	:	C: nucleus; F: DNA binding	:	Myb DNA-binding domain [IPR001005]; Myb-like DNA-binding domain, SHAQKYF class [IPR006447]	:
138283	0	0			-	0.83	0.01	-6.37504	0.225463	-	HOMEOLIKE_Myb		:	putative Myb-like protein [Hyaloperonospora parasitica]	3e-18	:	C: nucleus; F: DNA binding	:	Myb DNA-binding domain [IPR001005]; Myb-like DNA-binding domain, SHAQKYF class [IPR006447]	:
138847	14.19	10.73	-0.403225	0.29886	-	422.64	441.86	0.06416	0.328043	-	HOMEOLIKE_Myb		:	conserved hypothetical protein [Ricinus communis]	1e-11	:	C: nucleus; F: DNA binding	:	Proline-rich region [IPR000694]; Myb DNA-binding domain [IPR001005]; Myb-like DNA-binding domain, SHAQKYF class [IPR006447]	:
142772	0.01	1.01	6.65821	0.168418	-	1.65	4.14	1.32716	0.136707	-	HOMEOLIKE_Myb		:	possible Myb_DNA-binding protein [Phytophthora infestans]	5e-14	:	C: nucleus; F: DNA binding	:	Myb DNA-binding domain [IPR001005]; Myb-like DNA-binding domain, SHAQKYF class [IPR006447]	:
144255	0.01	1.01	6.65821	0.168756	-	0	0			-	HOMEOLIKE_Myb		:	myb family transcription factor [Arabidopsis thaliana] &gt;gi|9759223|dbj|BAB09635.1| unnamed protein product [Arabidopsis thaliana] &gt;gi|26452790|dbj|BAC43475.1| putative I-box binding factor [Arabidopsis thaliana] &gt;gi|28973137|gb|AAO63893.1| putati	9e-06	:	C: nucleus; F: ATP binding; F: DNA binding	:	Myb DNA-binding domain [IPR001005]; ATP/GTP-binding site motif A (P-loop) [IPR001687]	:
155681	0	0			-	1.65	0.01	-7.36632	0.0534954	-	HOMEOLIKE_Myb	predicted: similar to hCG2044800 [Danio rerio]	:	novel protein [Danio rerio]	2e-64	:	C: nucleus; F: DNA binding	:	Myb DNA-binding domain [IPR001005]	:
128306	32	36.56	0.192194	0.388355	-	31.37	47.98	0.613048	0.00415315	-	HOMEOLIKE		:	hypothetical protein [Vitis vinifera]	0.0009	:	C: nucleus; F: DNA binding	:	Myb DNA-binding domain [IPR001005]	:
139809	4.62	4.03	-0.197113	0.76843	-	3.3	0.69	-2.2578	0.0454028	-	HOMEOLIKE		:	predicted protein [Thalassiosira pseudonana CCMP1335] &gt;gi|220976911|gb|EED95238.1| predicted protein [Thalassiosira pseudonana CCMP1335]	2e-10	:		:	Myb-like DNA-binding domain, SHAQKYF class [IPR006447]	:
129741	0	0			-	0.83	0.01	-6.37504	0.219203	-			:	predicted protein [Phaeodactylum tricornutum CCAP 1055/1] &gt;gi|217402585|gb|EEC42575.1| predicted protein [Phaeodactylum tricornutum CCAP 1055/1]	2e-09	:	B: protein ubiquitination; C: nucleus; C: ubiquitin ligase complex; F: DNA binding; F: ubiquitin-protein ligase activity; F: zinc ion binding	:	Myb DNA-binding domain [IPR001005]; Zn-finger, RING [IPR001841]	:
134027	0.66	0.01	-6.04439	0.305383	-	0	0			-			:	hypothetical protein PGUG_03911 [Pichia guilliermondii ATCC 6260]	0.05	:	C: nucleus; F: DNA binding	:	Myb DNA-binding domain [IPR001005]	:
140605	0.99	0.01	-6.62936	0.174722	-	0	0			-			:	All-1 related protein [Takifugu rubripes]	1e-05	:	C: nucleus; F: DNA binding	:	Proline-rich region [IPR000694]; Myb DNA-binding domain [IPR001005]	:
141182	0	0			-	0.83	0.01	-6.37504	0.221509	-			:	putative RNA methylase [Desulfurococcus kamchatkensis 1221n] &gt;gi|218766233|gb|ACL11632.1| putative RNA methylase [Desulfurococcus kamchatkensis 1221n]	3e-09	:	C: nucleus; F: DNA binding; F: S-adenosylmethionine-dependent methyltransferase activity	:	SAM (and some other nucleotide) binding motif [IPR000051]; Myb DNA-binding domain [IPR001005]	:
128492	30.35	741.36	4.61041	8.99624e-14	U	9.49	12.77	0.428279	0.307645	-	WING	Streptococcal surface antigen repeat family protein [Tetrahymena thermophila SB210]	:	serine/threonine protein kinase [Acanthamoeba polyphaga mimivirus] &gt;gi|82057242|sp|Q7T6X2|YR826_MIMIV RecName: Full=Putative serine/threonine-protein kinase/receptor R826; Flags: Precursor &gt;gi|55664874|gb|AAQ09588.2| serine/threonine protein kinase	3e-22	:	B: intracellular signaling cascade; B: protein amino acid phosphorylation; F: ATP binding; F: protein kinase activity; F: protein serine/threonine kinase activity; F: protein-tyrosine kinase activity; F: sugar binding	:	Pleckstrin putative G-protein interacting domain [IPR000591]; Protein kinase [IPR000719]; Tyrosine protein kinase [IPR001245]; C-type lectin [IPR001304]; Serine/threonine protein kinase [IPR002290]; Serine/threonine protein kinase, active site [IPR008271]	:
135696	0.01	14.76	10.5275	2.63912e-13	U	42.92	40.73	-0.0755583	0.721337	-	TFIIS	transcription elongation factor A (SII), 3, isoform CRA_b [Homo sapiens]	:	predicted protein [Thalassiosira pseudonana CCMP1335] &gt;gi|220971709|gb|EED90043.1| predicted protein [Thalassiosira pseudonana CCMP1335]	3e-34	:	B: defense response; B: regulation of transcription, DNA-dependent; B: RNA elongation; B: transcription; F: DNA binding; F: transcription factor activity	:	Transcription factor TFIIS [IPR001222]; Transcription elongation factor S-II, N-terminal [IPR003617]; Transcription elongation factor S-II, central region [IPR003618]	:
108983	32.33	121.77	1.91321	2.98556e-14	U	154.36	108.39	-0.510067	7.75276e-06	-	OBFOLD	Lysyl-tRNA synthetase (Lysine--tRNA ligase) (LysRS)	:	PREDICTED: similar to lysyl-tRNA synthetase isoform 3 [Canis familiaris] &gt;gi|73956998|ref|XP_861533.1| PREDICTED: similar to lysyl-tRNA synthetase isoform 8 [Canis familiaris]	0	:	B: aspartyl-tRNA aminoacylation; B: lysyl-tRNA aminoacylation; B: tRNA aminoacylation for protein translation; C: cytoplasm; F: aspartate-tRNA ligase activity; F: ATP binding; F: lysine-tRNA ligase activity; F: nucleic acid binding; F: tRNA ligase activity	:	Aspartyl-tRNA synthetase, class IIb [IPR002312]; Lysyl-tRNA synthetase, class-2 [IPR002313]; tRNA synthetase, class II (D, K and N) [IPR004364]; OB-fold nucleic acid binding domain [IPR004365]; Aminoacyl-transfer RNA synthetase, class II [IPR006195]	:
119303	11.22	135.52	3.59436	4.25035e-12	U	84.61	77.33	-0.1298	0.384197	-	OBFOLD	glutamate-cysteine ligase Gcs1, putative [Neosartorya fischeri NRRL 181]	:	predicted protein [Phaeodactylum tricornutum CCAP 1055/1] &gt;gi|217408789|gb|EEC48722.1| predicted protein [Phaeodactylum tricornutum CCAP 1055/1]	0	:	B: glutathione biosynthesis; C: glutamate-cysteine ligase complex; F: glutamate-cysteine ligase activity	:	Glutamate-cysteine ligase catalytic subunit [IPR004308]	:
138846	0.01	8.05	9.65284	1.85147e-07	U	25.18	22.09	-0.188885	0.497465	-	OBFOLD	DNA-binding protein-related [Arabidopsis thaliana]	:	unknown [Medicago sativa]	1e-21	:		:		:
134017	0.01	3.02	8.2384	0.0037614	U	2.06	2.07	0.00698643	0.979564	-	HSF_WING		:	heat shock transcription factor [Phytophthora capsici]	4e-21	:	B: regulation of transcription, DNA-dependent; C: nucleus; F: DNA binding; F: transcription factor activity	:	Heat shock factor (HSF)-type DNA-binding domain [IPR000232]; HSF/ETS DNA-binding [IPR002341]	:
129500	0.99	6.71	2.76081	0.000726636	U	6.19	8.98	0.536776	0.29634	-	HOMEOLIKE		:	-	-	:		:		:
133143	13.53	116.4	3.10486	9.48963e-13	U	37.97	41.77	0.137607	0.531954	-	HMG		:	-	-	:	B: homoiothermy; B: response to freezing; F: ice binding	:	Antifreeze protein, type I [IPR000104]; HMG-I and HMG-Y DNA-binding domain (A+T-hook) [IPR000637]	:
133266	4.95	51.32	3.37402	3.18942e-07	U	27.65	45.22	0.709682	0.00147474	-	HMG	protein 3.4F-V [Phytophthora infestans]	:	protein 3.4F-V [Phytophthora infestans]	0	:		:	HMG-I and HMG-Y DNA-binding domain (A+T-hook) [IPR000637]	:
134115	1.98	9.06	2.19401	0.000430055	U	6.19	2.76	-1.16527	0.0807292	-	HMG		:	-	-	:		:	Proline-rich region [IPR000694]	:
129044	17.15	98.29	2.51884	3.89733e-13	U	1.24	1.73	0.480432	0.726241	-	DHHC	zinc finger (DHHC type) family protein [Arabidopsis thaliana]	:	zinc finger (DHHC type) family protein [Arabidopsis thaliana] &gt;gi|75248492|sp|Q8VYP5|ZDH14_ARATH RecName: Full=Probable S-acyltransferase At3g60800; AltName: Full=Probable palmitoyltransferase At3g60800; AltName: Full=Zinc finger DHHC domain-containing	2e-39	:	F: metal ion binding	:	Zn-finger, DHHC type [IPR001594]	:
138288	8.25	24.49	1.56973	1.93046e-06	U	16.51	10.7	-0.625729	0.0906053	-	DHHC		:	PREDICTED: similar to AGAP008928-PA [Tribolium castaneum]	4e-57	:	F: metal ion binding	:	Zn-finger, DHHC type [IPR001594]; Ankyrin [IPR002110]	:
128379	8.91	18.79	1.07647	0.00231843	U	17.75	22.78	0.359949	0.237463	-	CCHC		:	gag protein [Feline immunodeficiency virus]	0.0001	:	F: nucleic acid binding	:	Zn-finger, CCHC type [IPR001878]	:
128284	7.59	43.27	2.5112	2.59489e-09	U	21.87	18.99	-0.203713	0.493844	-	C2H2	zinc finger protein of the cerebellum 5 [Xenopus laevis]	:	C2H2 finger domain protein, putative [Penicillium marneffei ATCC 18224] &gt;gi|210066211|gb|EEA20304.1| C2H2 finger domain protein, putative [Penicillium marneffei ATCC 18224]	2e-24	:	C: nucleus; F: nucleic acid binding; F: zinc ion binding	:	Zn-finger, C2H2 type [IPR007087]	:
130790	25.4	62.4	1.29672	2.08604e-11	U	14.03	16.92	0.270215	0.445605	-	C2H2	predicted protein [Physcomitrella patens subsp. patens]	:	predicted protein [Physcomitrella patens subsp. patens] &gt;gi|162682425|gb|EDQ68843.1| predicted protein [Physcomitrella patens subsp. patens]	3e-48	:	B: proteolysis and peptidolysis; C: nucleus; F: ATP binding; F: nucleic acid binding; F: pancreatic elastase activity; F: plasminogen activator activity; F: proprotein convertase activity; F: serine-type endopeptidase activity; F: serine-type signal peptidase activity; F: subtilase activity; F: zinc ion binding	:	Subtilase serine protease [IPR000209]; ATP/GTP-binding site motif A (P-loop) [IPR001687]; Zn-finger, C2H2 type [IPR007087]	:
134729	8.25	29.52	1.83923	4.15144e-09	U	3.71	4.14	0.158212	0.849586	-	C2H2	predicted protein [Nematostella vectensis]	:	putative zinc finger protein 2 [Phytophthora sojae]	3e-26	:	C: nucleus; F: nucleic acid binding; F: zinc ion binding	:	Zn-finger, C2H2 type [IPR007087]	:
140472	104.25	212.68	1.02864	2.38343e-12	U	257.55	284.1	0.141546	0.0852943	-	bZIP		:	LONG1 [Pisum sativum] &gt;gi|227345478|gb|ACP28171.1| LONG1 [Pisum sativum]	4e-06	:	B: regulation of transcription, DNA-dependent; C: nucleus; F: DNA binding; F: histone-arginine kinase activity; F: phosphotransferase activity, nitrogenous group as acceptor; F: protein-histidine kinase activity; F: two-component sensor molecule activity	:	Basic-leucine zipper (bZIP) transcription factor [IPR004827]	:
131367	21.77	88.23	2.01893	0	U	14.03	9.67	-0.536927	0.175889	-	AraC		:	PREDICTED: similar to LOC553247 protein, partial [Strongylocentrotus purpuratus]	6e-19	:	B: regulation of transcription, DNA-dependent; B: ubiquitin cycle; C: intracellular; F: acid-amino acid ligase activity; F: ribosomal S6-glutamic acid ligase activity; F: transcription factor activity; F: ubiquitin-protein ligase activity; F: UDP-N-acetylmuramoylalanyl-D-glutamyl-2,6-diaminopimelate-D-alanyl-D-alanine ligase activity	:	Helix-turn-helix, AraC type [IPR000005]; Zn-finger (putative), N-recognin [IPR003126]	:
108145	6.6	26.5	2.00545	1.86885e-08	U	2.06	6.9	1.74395	0.0147985	-		transcription factor jumonji (jmjC) domain-containing protein [Arabidopsis thaliana]	:	hypothetical protein BRAFLDRAFT_76168 [Branchiostoma floridae] &gt;gi|229281614|gb|EEN52371.1| hypothetical protein BRAFLDRAFT_76168 [Branchiostoma floridae]	5e-72	:		:	Transcription factor jumonji, jmjC [IPR003347]; Cupin domain [IPR007113]	:
108173	196.62	512.91	1.3833	6.5483e-12	U	212.56	132.9	-0.677529	7.27383e-12	-		predicted protein [Monosiga brevicollis MX1]	:	ABC transporter [Thalassiosira pseudonana CCMP1335] &gt;gi|220969101|gb|EED87443.1| ABC transporter [Thalassiosira pseudonana CCMP1335]	3e-179	:	F: ATP binding; F: ATPase activity; F: nucleoside-triphosphatase activity; F: nucleotide binding	:	ATP/GTP-binding site motif A (P-loop) [IPR001687]; ABC transporter [IPR003439]; AAA ATPase [IPR003593]	:
108201	0.01	8.39	9.71253	9.46905e-08	U	217.51	162.94	-0.416741	1.06377e-05	-		predicted protein [Monosiga brevicollis MX1]	:	transketolase [Thermosynechococcus elongatus BP-1] &gt;gi|22295596|dbj|BAC09422.1| transketolase [Thermosynechococcus elongatus BP-1]	0	:	F: ATP binding; F: transketolase activity	:	ATP/GTP-binding site motif A (P-loop) [IPR001687]; Transketolase, N terminal [IPR005474]; Transketolase, central region [IPR005475]; Transketolase, C terminal [IPR005476]; Bacterial transketolase [IPR005478]	:
108206	2.64	34.22	3.69623	1.71045e-05	U	170.05	254.42	0.581253	9.07311e-11	-		protein disulfide-isomerase [Phytophthora infestans]	:	protein disulfide-isomerase [Phytophthora infestans]	6e-79	:	B: electron transport; F: electron transporter activity; F: protein disulfide isomerase activity	:	Thioredoxin type domain [IPR006662]; Thioredoxin domain 2 [IPR006663]	:
108249	2.31	8.39	1.86078	0.0024267	U	146.93	102.87	-0.514307	1.11828e-05	-		mitochondrial carrier protein YHM1/SHM1, putative [Chaetomium globosum CBS 148.51]	:	hypothetical protein FG00646.1 [Gibberella zeae PH-1]	2e-95	:	B: transport; C: membrane; F: binding	:	Mitochondrial substrate carrier [IPR001993]	:
108320	295.59	935.25	1.66175	2.41742e-12	U	309.55	291.01	-0.0891037	0.250575	-		translation initiation factor eIF-5; Tif5p, ZnR+W2 domains [Cryptosporidium parvum Iowa II]	:	predicted protein [Thalassiosira pseudonana CCMP1335] &gt;gi|220977219|gb|EED95546.1| predicted protein [Thalassiosira pseudonana CCMP1335]	2e-48	:	B: regulation of translational initiation; B: translational initiation; F: translation initiation factor activity	:	Translation initiation factor IF5 [IPR002735]; eIF4-gamma/eIF5/eIF2-epsilon [IPR003307]	:
108322	421.28	1158	1.45878	2.13601e-11	U	467.22	627.24	0.424916	1.74898e-11	-		predicted: similar to Polyadenylate-binding protein 1 (Poly(A)-binding protein 1) (PABP 1) isoform 10 [Canis familiaris]	:	predicted protein [Phaeodactylum tricornutum CCAP 1055/1] &gt;gi|217403432|gb|EEC43385.1| predicted protein [Phaeodactylum tricornutum CCAP 1055/1]	1e-145	:	F: nucleic acid binding; F: RNA binding	:	RNA-binding region RNP-1 (RNA recognition motif) [IPR000504]; Polyadenylate-binding protein/HECT-associated [IPR002004]; RNA recognition, region 1 [IPR003954]; Polyadenylate binding protein, human types 1, 2, 3, 4 [IPR006515]	:
108326	91.05	226.43	1.31433	6.85878e-13	U	421.82	380.42	-0.149034	0.0254375	-		predicted protein [Nematostella vectensis]	:	beta-ketoacyl-CoA thiolase [Phaeodactylum tricornutum CCAP 1055/1] &gt;gi|209582468|gb|ACI65089.1| beta-ketoacyl-CoA thiolase [Phaeodactylum tricornutum CCAP 1055/1]	1e-141	:	F: acetyl-CoA C-acyltransferase activity	:	Thiolase [IPR002155]	:
108328	2.31	7.38	1.67573	0.00883745	U	55.72	31.41	-0.826971	3.87796e-05	-		MGC80423 protein [Xenopus laevis]	:	Xpnpep3 protein [Rattus norvegicus]	3e-81	:	B: proteolysis and peptidolysis; F: metalloexopeptidase activity; F: peptidase activity; F: X-Pro aminopeptidase activity	:	Metallopeptidase family M24 [IPR000994]; Aminopeptidase P, N-terminal [IPR007865]	:
108346	12.87	54.34	2.078	8.62382e-13	U	124.65	133.94	0.103704	0.385183	-		predicted protein [Physcomitrella patens subsp. patens]	:	coatomer alpha subunit, putative [Ricinus communis]	0	:	B: intracellular protein transport; F: protein transporter activity	:	G-protein beta WD-40 repeat [IPR001680]; Coatomer WD associated region [IPR006692]	:
108361	351.01	702.45	1.00088	1.84503e-11	U	94.52	147.75	0.644467	7.03279e-08	-		Unknown protein [Arabidopsis thaliana]	:	Unknown protein [Arabidopsis thaliana]	7e-66	:		:	Octicosapeptide/Phox/Bem1p [IPR000270]	:
108369	12.87	29.86	1.2142	1.63612e-05	U	32.61	64.55	0.985103	3.25398e-07	-		predicted protein [Nematostella vectensis]	:	hypothetical protein [Dictyostelium discoideum AX4] &gt;gi|74853400|sp|Q54LN4|GGHA_DICDI RecName: Full=Gamma-glutamyl hydrolase A; AltName: Full=Gamma-Glu-X carboxypeptidase A; AltName: Full=Conjugase A; AltName: Full=GH A; Flags: Precursor &gt;gi|6046610	2e-51	:	F: gamma-glutamyl hydrolase activity	:		:
108423	2.31	21.8	3.23836	2.91332e-05	U	135.38	135.67	0.00308712	0.982432	-		predicted protein [Nematostella vectensis]	:	predicted protein [Nematostella vectensis] &gt;gi|156223577|gb|EDO44410.1| predicted protein [Nematostella vectensis]	7e-83	:	B: enterobactin biosynthesis; B: metabolism; F: 2,3-dihydro-2,3-dihydroxybenzoate dehydrogenase activity; F: 3-hydroxyacyl-CoA dehydrogenase activity; F: alcohol dehydrogenase activity; F: oxidoreductase activity	:	Short-chain dehydrogenase/reductase SDR [IPR002198]; Glucose/ribitol dehydrogenase [IPR002347]; Insect alcohol dehydrogenase family [IPR002424]; 2,3-dihydro-2,3-dihydroxybenzoate dehydrogenase [IPR003560]	:
108431	11.22	35.56	1.66418	1.37513e-09	U	279.42	453.6	0.698985	3.00018e-12	-		transaldolase [Phytophthora infestans]	:	hypothetical protein BURPS1710b_1325 [Burkholderia pseudomallei 1710b] &gt;gi|76580483|gb|ABA49958.1| hypothetical protein BURPS1710b_1325 [Burkholderia pseudomallei 1710b]	6e-10	:		:		:
108478	0.01	4.7	8.87652	0.000142422	U	12.38	12.43	0.00581498	0.999934	-		NADH-quinone oxidoreductase, putative [Aspergillus clavatus NRRL 1]	:	-	-	:		:		:
108485	6.6	18.11	1.45625	0.000127898	U	224.53	291.01	0.374161	4.44336e-06	-		calcium antiporter, putative [Plasmodium falciparum 3D7]	:	predicted protein [Phaeodactylum tricornutum CCAP 1055/1] &gt;gi|217409713|gb|EEC49644.1| predicted protein [Phaeodactylum tricornutum CCAP 1055/1]	4e-68	:	B: cation transport; C: integral to membrane; F: ATP binding; F: cation transporter activity	:	ATP/GTP-binding site motif A (P-loop) [IPR001687]; Calcium/proton exchanger superfamily [IPR004713]; Calcium/proton exchanger [IPR004798]; Sodium/calcium exchanger membrane region [IPR004837]	:
108499	7.59	29.52	1.95952	3.18341e-09	U	171.29	127.04	-0.431158	5.79264e-05	-			:	sugar transporter [Thalassiosira pseudonana CCMP1335] &gt;gi|220973357|gb|EED91688.1| sugar transporter [Thalassiosira pseudonana CCMP1335]	9e-95	:	B: carbohydrate transport; B: transport; C: integral to membrane; C: membrane; F: sugar porter activity; F: transporter activity	:	Sugar transporter [IPR003663]; General substrate transporter [IPR005828]; Sugar transporter superfamily [IPR005829]; Major facilitator superfamily (MFS) [IPR007114]	:
108501	211.47	570.95	1.43291	3.14954e-12	U	53.24	88.03	0.725485	4.46676e-06	-		predicted protein [Nematostella vectensis]	:	PREDICTED: similar to LOC496075 protein [Ciona intestinalis]	7e-87	:		:	Metal-dependent protein hydrolase [IPR003226]	:
108502	7.59	22.14	1.54448	8.29942e-06	U	10.73	19.33	0.849192	0.017327	-		Mevalonate (diphospho) decarboxylase [Rattus norvegicus]	:	Chain A, Mus Musculus Mevalonate Pyrophosphate Decarboxylase &gt;gi|215261395|pdb|3F0N|B Chain B, Mus Musculus Mevalonate Pyrophosphate Decarboxylase	2e-89	:	B: isoprenoid biosynthesis; B: phosphorylation; F: ATP binding; F: diphosphomevalonate decarboxylase activity; F: kinase activity	:	Diphosphomevalonate decarboxylase [IPR005935]; GHMP kinase [IPR006204]	:
108505	3.3	40.93	3.63262	5.71732e-06	U	120.93	174.33	0.527649	1.06293e-06	-		Beta-glucosidase [Victivallis vadensis ATCC BAA-548]	:	Glycosyl hydrolase family 1 [Verrucomicrobiae bacterium DG1235] &gt;gi|198256996|gb|EDY81304.1| Glycosyl hydrolase family 1 [Verrucomicrobiae bacterium DG1235]	1e-156	:	B: carbohydrate metabolism; F: beta-glucosidase activity; F: hydrolase activity, hydrolyzing O-glycosyl compounds	:	Glycoside hydrolase, family 1 [IPR001360]	:
108575	80.5	224.09	1.47702	1.9008e-12	U	377.24	485.36	0.363573	6.22703e-09	-		succinate-CoA ligase (ADP-forming) [Dictyostelium discoideum AX4]	:	precursor of synthetase [Thalassiosira pseudonana CCMP1335] &gt;gi|220977720|gb|EED96046.1| precursor of synthetase [Thalassiosira pseudonana CCMP1335]	7e-144	:	B: metabolism; C: succinate-CoA ligase complex; C: succinate-CoA ligase complex (GDP-forming); F: catalytic activity; F: succinate-CoA ligase (GDP-forming) activity	:	ATP-dependent carboxylate-amine ligase-like, ATP-grasp [IPR003135]; Succinyl-CoA synthetase, beta subunit [IPR005809]; ATP-citrate lyase/succinyl-CoA ligase [IPR005811]	:
108576	10.89	35.56	1.70725	6.71117e-10	U	51.59	48.67	-0.0840587	0.662875	-		ADP-ribosylation factor-like 3 [Danio rerio]	:	PREDICTED: hypothetical protein [Monodelphis domestica]	4e-66	:	B: intracellular protein transport; B: small GTPase mediated signal transduction; F: ATP binding; F: GTP binding	:	ATP/GTP-binding site motif A (P-loop) [IPR001687]; Ras GTPase superfamily [IPR001806]; Small GTP-binding protein domain [IPR005225]; GTP-binding protein SAR1 [IPR006687]; ADP-ribosylation factor [IPR006688]; ARF/SAR superfamily [IPR006689]	:
108585	18.14	94.26	2.37747	0	U	538.62	318.63	-0.757386	5.63071e-34	-		6-phosphogluconate dehydrogenase [Phytophthora infestans]	:	6-phosphogluconate dehydrogenase [Phytophthora infestans]	0	:	B: pentose-phosphate shunt; F: phosphogluconate dehydrogenase (decarboxylating) activity	:	6-phosphogluconate dehydrogenase, decarboxylating [IPR006113]; 6-phosphogluconate dehydrogenase, C-terminal [IPR006114]; 6-phosphogluconate dehydrogenase, NAD binding domain [IPR006115]; 6-phosphogluconate dehydrogenase [IPR006183]	:
108591	3.3	18.11	2.45625	5.72284e-06	U	5.78	11.74	1.02229	0.0324333	-		Dolichyl-phosphate mannosyltransferase polypeptide 1, catalytic subunit [Homo sapiens]	:	Dolichol-phosphate mannosyltransferase [Osmerus mordax]	5e-93	:	F: dolichyl-phosphate beta-D-mannosyltransferase activity	:	Glycosyl transferase, family 2 [IPR001173]	:
108597	4.95	16.1	1.70156	5.18319e-05	U	1.24	1.73	0.480432	0.726313	-		RhBG-like protein [Oryzias latipes]	:	unnamed protein product [Tetraodon nigroviridis]	5e-94	:	B: transport; C: membrane; F: ammonium transporter activity	:	Ammonium transporter [IPR001905]; Blood group Rhesus C/E and D polypeptide [IPR002229]	:
108601	0.01	3.02	8.2384	0.00375618	U	0	0			-		alternative oxidase [Pythium aphanidermatum]	:	alternative oxidase [Pythium aphanidermatum]	2e-75	:	B: regulation of oxidoreductase activity; B: respiratory gaseous exchange; C: mitochondrial membrane; F: oxidoreductase activity	:	Alternative oxidase [IPR002680]	:
108612	18.47	68.77	1.8966	1.51246e-13	U	171.29	131.18	-0.384893	0.000308817	-		isoleucyl-tRNA synthetase [Danio rerio]	:	isoleucine tRNA synthetase [Danio rerio] &gt;gi|34783803|gb|AAH56826.1| Isoleucyl-tRNA synthetase [Danio rerio]	0	:	B: isoleucyl-tRNA aminoacylation; B: tRNA aminoacylation for protein translation; F: ATP binding; F: isoleucine-tRNA ligase activity; F: tRNA ligase activity	:	Aminoacyl-tRNA synthetase, class Ia [IPR002300]; Isoleucyl-tRNA synthetase, class Ia [IPR002301]	:
108641	9.57	25.83	1.43246	5.06142e-06	U	84.61	51.78	-0.708433	8.79911e-06	-		fumarylacetoacetate hydrolase (fumarylacetoacetase) [Bos taurus]	:	hypothetical protein BRAFLDRAFT_281728 [Branchiostoma floridae]	8e-140	:	B: aromatic amino acid family metabolism; B: metabolism; F: catalytic activity; F: fumarylacetoacetase activity	:	Fumarylacetoacetate (FAA) hydrolase [IPR002529]; Fumarylacetoacetase [IPR005959]	:
108643	4.29	21.47	2.32327	1.03292e-06	U	165.09	141.88	-0.218581	0.0433811	-		predicted: similar to MGC80929 protein isoform 1 [Strongylocentrotus purpuratus]	:	26S proteasome regulatory subunit [Thalassiosira pseudonana CCMP1335] &gt;gi|220974712|gb|EED93041.1| 26S proteasome regulatory subunit [Thalassiosira pseudonana CCMP1335]	1e-129	:		:	Mov34 family [IPR000555]; Mov34 family, subtype 1 [IPR003639]	:
108676	20.12	158.67	2.97933	2.43988e-13	U	444.1	440.83	-0.0106622	0.870966	-		electron transfer flavoprotein, alpha subunit [Saccharophagus degradans 2-40]	:	cxpwmw03 [Periplaneta americana]	3e-91	:	B: electron transport; F: electron transporter activity	:	Electron transfer flavoprotein, alpha subunit [IPR001308]	:
108694	1788.39	4736.65	1.40521	6.39752e-11	U	1995.16	3368.52	0.75561	1.15292e-11	-			:	-	-	:	B: translational elongation; C: intracellular; C: ribosome; F: structural constituent of ribosome	:	60S Acidic ribosomal protein [IPR001813]	:
108704	11.22	24.15	1.10595	0.000356036	U	20.22	15.53	-0.380725	0.230846	-		predicted protein [Monosiga brevicollis MX1]	:	predicted protein [Thalassiosira pseudonana CCMP1335] &gt;gi|220975047|gb|EED93376.1| predicted protein [Thalassiosira pseudonana CCMP1335]	6e-35	:	B: protein folding; F: adenyl-nucleotide exchange factor activity; F: chaperone binding; F: protein homodimerization activity	:	GrpE protein [IPR000740]	:
108729	2.31	10.4	2.17062	0.000174293	U	382.61	638.63	0.739106	8.43173e-12	-		predicted protein [Nematostella vectensis]	:	hypothetical protein BRAFLDRAFT_165594 [Branchiostoma floridae]	4e-118	:	B: electron transport; C: cytoplasm; F: disulfide oxidoreductase activity; F: FAD binding; F: glutathione-disulfide reductase activity; F: oxidoreductase activity	:	Pyridine nucleotide-disulphide oxidoreductase, class-II [IPR000103]; NAD-binding site [IPR000205]; Mercuric reductase [IPR000815]; Pyridine nucleotide-disulphide oxidoreductase, class I [IPR001100]; FAD-dependent pyridine nucleotide-disulphide oxidoreductase [IPR001327]; Pyridine nucleotide-disulphide oxidoreductase dimerisation domain [IPR004099]	:
108758	167.59	515.6	1.62132	4.92063e-12	U	481.25	265.46	-0.858292	1.51541e-37	-		malate synthase AcuE [Aspergillus fumigatus Af293]	:	malate synthase A [Alicyclobacillus acidocaldarius subsp. acidocaldarius DSM 446] &gt;gi|227969015|gb|EEK03732.1| malate synthase A [Alicyclobacillus acidocaldarius subsp. acidocaldarius DSM 446]	3e-169	:	B: glyoxylate cycle; B: tricarboxylic acid cycle; F: malate synthase activity	:	Malate synthase [IPR001465]; Malate synthase A [IPR006252]	:
108780	25.07	143.58	2.51782	5.1213e-14	U	663.68	437.03	-0.602755	3.79404e-28	-		pyruvate carboxylase [Plesiocystis pacifica SIR-1]	:	precursor of carboxylase pyruvate carboxylase [Phaeodactylum tricornutum CCAP 1055/1] &gt;gi|217404165|gb|EEC44113.1| precursor of carboxylase pyruvate carboxylase [Phaeodactylum tricornutum CCAP 1055/1]	0	:	B: gluconeogenesis; B: metabolism; C: cytoplasm; F: ATP binding; F: biotin binding; F: catalytic activity; F: ligase activity; F: pyruvate carboxylase activity	:	Biotin/lipoyl attachment [IPR000089]; HMG-CoA lyase-like [IPR000891]; Biotin-binding site [IPR001882]; Conserved carboxylase region [IPR003379]; Carbamoyl-phosphate synthase L chain, ATP-binding [IPR005479]; Carbamoyl-phosphate synthetase large chain, N-terminal [IPR005481]; Biotin carboxylase, C-terminal [IPR005482]; Pyruvate carboxylase [IPR005930]	:
108795	212.79	444.82	1.06379	3.42792e-12	U	2578.36	4753.84	0.88264	0	-		peptidylprolyl isomerase [Phytophthora infestans]	:	peptidylprolyl isomerase [Phytophthora infestans]	1e-82	:	B: protein folding; F: cyclophilin; F: cyclophilin-type peptidyl-prolyl cis-trans isomerase activity; F: FK506-sensitive peptidyl-prolyl cis-trans isomerase; F: peptidyl-prolyl cis-trans isomerase activity	:	Peptidyl-prolyl cis-trans isomerase, cyclophilin type [IPR002130]	:
108805	6.27	13.75	1.13289	0.00725035	U	1.24	2.07	0.739291	0.545006	-		predicted: similar to histone 1, H2ai (predicted) [Canis familiaris]	:	GL16668 [Drosophila persimilis] &gt;gi|194115638|gb|EDW37681.1| GL16668 [Drosophila persimilis]	0.006	:		:	Proline-rich region [IPR000694]	:
108807	84.78	217.38	1.35842	3.26221e-12	U	1221.28	654.51	-0.899907	2.54608e-101	-		predicted protein [Physcomitrella patens subsp. patens]	:	dead box family RNA helicase [Thalassiosira pseudonana CCMP1335] &gt;gi|220968739|gb|EED87083.1| dead box family RNA helicase [Thalassiosira pseudonana CCMP1335]	0	:	F: ATP binding; F: ATP-dependent helicase activity; F: helicase activity; F: nucleic acid binding	:	DEAD/DEAH box helicase [IPR001410]; Helicase, C-terminal [IPR001650]; ATP/GTP-binding site motif A (P-loop) [IPR001687]	:
108809	1.98	33.55	4.08274	4.8883e-05	U	4.54	10.36	1.19026	0.0234151	-		predicted protein [Physcomitrella patens subsp. patens]	:	alanine aminotransferase [Micromonas sp. RCC299]	2e-158	:	B: biosynthesis; F: alanine transaminase activity; F: transferase activity, transferring nitrogenous groups	:	Aminotransferase, class I and II [IPR004839]	:
108826	1.65	82.19	5.63842	7.98957e-05	U	103.6	59.38	-0.802975	3.33653e-08	-		K+ channel protein [Phytophthora infestans]	:	-	-	:	B: potassium ion transport; C: integral to membrane; F: oxidoreductase activity	:	Aldo/keto reductase [IPR001395]; KCNAB voltage-gated K+ channel, beta subunit [IPR005399]	:
108830	2.64	9.06	1.77897	0.00219763	U	63.97	41.08	-0.638959	0.000463737	-		2-amino-3-ketobutyrate coenzyme a ligase [Aedes aegypti]	:	GD12774 [Drosophila simulans] &gt;gi|194196558|gb|EDX10134.1| GD12774 [Drosophila simulans]	8e-149	:	B: biosynthesis; F: glycine C-acetyltransferase activity; F: transferase activity, transferring nitrogenous groups	:	Aminotransferase, class I and II [IPR004839]	:
108854	0.99	17.11	4.11127	0.000194472	U	74.71	146.37	0.970247	8.54195e-13	-		predicted: similar to ATP-binding cassette, sub-family D, member 3 (70 kDa peroxisomal membrane protein) (PMP70) [Canis familiaris]	:	hypothetical protein BRAFLDRAFT_115732 [Branchiostoma floridae] &gt;gi|229296417|gb|EEN67057.1| hypothetical protein BRAFLDRAFT_115732 [Branchiostoma floridae]	0	:	F: ATP binding; F: ATPase activity; F: nucleoside-triphosphatase activity; F: nucleotide binding	:	ATP/GTP-binding site motif A (P-loop) [IPR001687]; ABC transporter [IPR003439]; AAA ATPase [IPR003593]	:
108865	16.82	38.58	1.19768	1.07796e-06	U	18.99	20.71	0.125088	0.697211	-		predicted: similar to Thioredoxin domain containing 9 [Strongylocentrotus purpuratus]	:	predicted protein [Micromonas sp. RCC299]	7e-28	:	B: electron transport; F: electron transporter activity	:	Thioredoxin domain 2 [IPR006663]	:
108887	2.97	62.73	4.40062	9.98511e-06	U	217.51	257.87	0.245562	0.00435504	-		phosphoglycerate mutase, putative [Trichomonas vaginalis G3]	:	phosphoglycerate mutase [Gymnochlora stellata]	3e-103	:	B: glycolysis; B: metabolism; F: 2,3-bisphosphoglycerate-dependent phosphoglycerate mutase activity; F: 2,3-bisphosphoglycerate-independent phosphoglycerate mutase activity; F: catalytic activity; F: intramolecular transferase activity, phosphotransferases; F: phosphoglycerate mutase activity	:	Phosphoglycerate/bisphosphoglycerate mutase [IPR001345]; Phosphoglycerate mutase 1 [IPR005952]	:
108891	0.01	18.45	10.8494	6.55222e-15	U	5.78	2.07	-1.48144	0.0421477	-		cellulose 1,4-beta-cellobiosidase precursor [Pleurotus sp. 'Florida']	:	cellulose 1,4-beta-cellobiosidase precursor [Pleurotus sp. &apos;Florida&apos;]	1e-132	:	B: carbohydrate metabolism; F: hydrolase activity, hydrolyzing O-glycosyl compounds	:	Glycoside hydrolase, family 7 [IPR001722]	:
108910	3.63	10.4	1.51854	0.00337495	U	116.39	142.57	0.292703	0.0126865	-		predicted protein [Physcomitrella patens subsp. patens]	:	predicted protein [Physcomitrella patens subsp. patens] &gt;gi|162679342|gb|EDQ65791.1| predicted protein [Physcomitrella patens subsp. patens]	0	:	B: regulation of cell cycle	:	Proteasome/cyclosome, regulatory subunit [IPR002015]	:
108913	14.52	98.62	2.76384	5.34907e-13	U	298.41	375.24	0.330518	3.44432e-06	-		ATP citrate lyase [Mus musculus]	:	atp-citrate synthase [Phaeodactylum tricornutum CCAP 1055/1] &gt;gi|217408289|gb|EEC48223.1| atp-citrate synthase [Phaeodactylum tricornutum CCAP 1055/1]	0	:	B: metabolism; F: catalytic activity	:	CoA-binding domain [IPR003781]; Succinyl-CoA ligase, alpha subunit [IPR005810]; ATP-citrate lyase/succinyl-CoA ligase [IPR005811]	:
109010	19.79	381.08	4.26725	0	U	486.62	355.56	-0.452703	6.05874e-13	-		putative Sec61; signal peptide plus 9 transmembrane domain-containing protein [Cryptosporidium parvum Iowa II]	:	transport protein Sec61 alpha subunit [Phaeodactylum tricornutum CCAP 1055/1] &gt;gi|217403478|gb|EEC43430.1| transport protein Sec61 alpha subunit [Phaeodactylum tricornutum CCAP 1055/1]	0	:	B: protein secretion; C: membrane; F: protein translocase activity	:	SecY protein [IPR002208]	:
109023	9.57	38.91	2.02355	6.76448e-11	U	165.51	106.32	-0.638505	1.12031e-08	-		predicted protein [Physcomitrella patens subsp. patens]	:	unknown [Picea sitchensis]	1e-109	:		:	Proteasome component region PCI [IPR000717]	:
109060	234.56	803.08	1.77559	0	U	106.07	85.61	-0.309165	0.0234416	-		AT-HF (Arabidopsis thaliana HisF protein)	:	imidazoleglycerol phosphate synthase, cyclase subunit [Allochromatium vinosum DSM 180] &gt;gi|241461870|gb|EER65610.1| imidazoleglycerol phosphate synthase, cyclase subunit [Allochromatium vinosum DSM 180]	4e-167	:	B: histidine biosynthesis; C: cytoplasm; C: imidazoleglycerol phosphate synthase complex; F: catalytic activity; F: imidazoleglycerol phosphate synthase activity; F: NAD(P)-asparagine ADP-ribosyltransferase activity; F: NAD(P)-cysteine ADP-ribosyltransferase activity; F: NAD(P)-serine ADP-ribosyltransferase activity; F: transferase activity, transferring pentosyl groups	:	Glutamine amidotransferase class-I [IPR000991]; Histidine biosynthesis protein HisF [IPR004651]; Histidine biosynthesis protein [IPR006062]	:
109072	130.64	317.01	1.27893	0	U	86.67	99.76	0.202929	0.151272	-			:	structure specific recognition protein 1 [Thalassiosira pseudonana CCMP1335] &gt;gi|220974189|gb|EED92519.1| structure specific recognition protein 1 [Thalassiosira pseudonana CCMP1335]	3e-83	:	C: nucleus; F: DNA binding	:	Structure-specific recognition protein [IPR000969]	:
109087	6.93	49.65	2.84087	8.73271e-09	U	255.07	226.46	-0.171637	0.0470493	-		predicted: similar to CG12323-PA, isoform A [Tribolium castaneum]	:	predicted protein [Phaeodactylum tricornutum CCAP 1055/1] &gt;gi|217408908|gb|EEC48841.1| predicted protein [Phaeodactylum tricornutum CCAP 1055/1]	2e-65	:	B: regulation of transcription, DNA-dependent; B: ubiquitin-dependent protein catabolism; C: intracellular; C: proteasome core complex (sensu Eukaryota); F: endopeptidase activity; F: proteasome endopeptidase activity; F: threonine endopeptidase activity; F: transcription factor activity	:	Helix-turn-helix, AraC type [IPR000005]; Proteasome B-type subunit [IPR000243]; Multispecific proteasome protease [IPR001353]	:
109126	3.63	11.74	1.69339	0.000651825	U	158.9	123.58	-0.362674	0.00105876	-		electron transfer flavoprotein beta subunit [Phytophthora infestans]	:	electron transfer flavoprotein beta subunit [Phytophthora infestans]	6e-114	:	B: electron transport; F: electron transporter activity	:	Electron transfer flavoprotein beta-subunit [IPR000049]	:
109170	151.09	991.61	2.71436	9.66613e-12	U	962.5	1299.7	0.43332	0	-		Cytochrome c	:	predicted protein [Thalassiosira pseudonana CCMP1335] &gt;gi|220972527|gb|EED90859.1| predicted protein [Thalassiosira pseudonana CCMP1335]	3e-33	:	B: electron transport; F: electron transporter activity	:	Cytochrome c heme-binding site [IPR000345]; Cytochrome c, class IA/ IB [IPR002327]; Cytochrome c, class I [IPR003088]	:
109172	3.63	33.21	3.19358	3.25816e-06	U	43.75	42.12	-0.0547776	0.793951	-		plastidic cysteine synthase 1 (ISS) [Ostreococcus tauri]	:	plastidic cysteine synthase 1 (ISS) [Ostreococcus tauri]	6e-102	:	B: cysteine biosynthesis from serine; B: metabolism; C: cysteine synthase complex; F: catalytic activity; F: cysteine synthase activity	:	Cysteine synthase/cystathionine beta-synthase P-phosphate-binding site [IPR001216]; Pyridoxal-5'-phosphate-dependent enzyme, beta family [IPR001926]; Cysteine synthase K/M [IPR005856]; Cysteine synthase K [IPR005859]	:
109208	6.6	76.15	3.52831	1.59537e-08	U	243.1	370.75	0.608897	0	-		predicted protein [Physcomitrella patens subsp. patens]	:	regulatory proteasome non-atpase subunit 1 [Phaeodactylum tricornutum CCAP 1055/1] &gt;gi|217407357|gb|EEC47294.1| regulatory proteasome non-atpase subunit 1 [Phaeodactylum tricornutum CCAP 1055/1]	0	:	B: regulation of cell cycle	:	Proteasome/cyclosome, regulatory subunit [IPR002015]	:
109222	0.01	3.02	8.2384	0.00375966	U	38.8	31.07	-0.320534	0.162733	-		cystathionine gamma-lyase [Dictyostelium discoideum AX4]	:	cystathionine gamma-lyase [Dictyostelium discoideum AX4] &gt;gi|74858798|sp|Q55DV9|CGL_DICDI RecName: Full=Cystathionine gamma-lyase; AltName: Full=Gamma-cystathionase &gt;gi|60473974|gb|EAL71911.1| cystathionine gamma-lyase [Dictyostelium discoideum AX4]	8e-133	:	B: amino acid metabolism; F: cystathionine gamma-lyase activity	:	Cys/Met metabolism pyridoxal-phosphate-dependent enzymes [IPR000277]	:
109281	3.3	12.75	1.94996	8.74151e-05	U	83.79	166.39	0.989719	7.71363e-13	-		cell 12A endoglucanase [Phytophthora sojae]	:	cell 12A endoglucanase [Phytophthora sojae]	1e-120	:	B: polysaccharide catabolism; F: cellulase activity	:	Glycoside hydrolase, family 12 [IPR002594]	:
109290	3.96	11.07	1.48308	0.00289297	U	4.95	6.56	0.406267	0.499625	-		multidrug resistance protein [Platichthys flesus]	:	multidrug/pheromone exporter, MDR family, ABC transporter family [Populus trichocarpa] &gt;gi|222875395|gb|EEF12526.1| multidrug/pheromone exporter, MDR family, ABC transporter family [Populus trichocarpa]	0	:	B: transport; C: integral to membrane; F: ATP binding; F: ATPase activity; F: ATPase activity, coupled to transmembrane movement of substances; F: nucleoside-triphosphatase activity; F: nucleotide binding	:	ABC transporter, transmembrane region [IPR001140]; ATP/GTP-binding site motif A (P-loop) [IPR001687]; ABC transporter [IPR003439]; AAA ATPase [IPR003593]	:
109298	27.05	765.18	4.8221	0	U	250.94	217.83	-0.20414	0.0189227	-		ornithine aminotransferase [Aedes aegypti]	:	ornithine aminotransferase [Aedes aegypti] &gt;gi|108879017|gb|EAT43242.1| ornithine aminotransferase [Aedes aegypti]	1e-167	:	F: ornithine-oxo-acid transaminase activity; F: pyridoxal phosphate binding; F: transaminase activity	:	Aminotransferase class-III [IPR005814]	:
109301	4.95	134.85	4.76778	3.19605e-07	U	5.37	8.98	0.741793	0.163163	-		aquaglyceroporin [Osmerus mordax]	:	aquaglyceroporin [Osmerus mordax]	3e-54	:	B: transport; C: membrane; F: transporter activity	:	MIP family [IPR000425]	:
109316	0.66	48.64	6.20353	0.00029209	U	105.25	163.97	0.639612	1.62918e-08	-		predicted: similar to glycerol-3-phosphate dehydrogenase [Ornithorhynchus anatinus]	:	glycerol-3-phosphate dehydrogenase, putative [Pediculus humanus corporis] &gt;gi|212512649|gb|EEB15380.1| glycerol-3-phosphate dehydrogenase, putative [Pediculus humanus corporis]	4e-162	:	B: electron transport; B: glycerol-3-phosphate metabolism; C: glycerol-3-phosphate dehydrogenase complex; F: glycerol-3-phosphate dehydrogenase activity; F: oxidoreductase activity	:	FAD-dependent glycerol-3-phosphate dehydrogenase [IPR000447]; FAD dependent oxidoreductase [IPR006076]	:
109337	6.6	16.1	1.28652	0.00111929	U	13.21	24.51	0.89174	0.00479762	-		Os04g0488000 [Oryza sativa (japonica cultivar-group)]	:	hypothetical protein SORBIDRAFT_04g025180 [Sorghum bicolor] &gt;gi|241932236|gb|EES05381.1| hypothetical protein SORBIDRAFT_04g025180 [Sorghum bicolor]	2e-98	:	B: protein amino acid phosphorylation; F: 3-phosphoinositide-dependent protein kinase activity; F: AMP-activated protein kinase activity; F: ATP binding; F: atypical protein kinase C activity; F: calcium-dependent protein kinase C activity; F: calmodulin regulated protein kinase activity; F: casein kinase activity; F: casein kinase I activity; F: cGMP-dependent protein kinase activity; F: cobinam…	:	Protein kinase [IPR000719]; Tyrosine protein kinase [IPR001245]; Serine/threonine protein kinase [IPR002290]; Serine/threonine protein kinase, active site [IPR008271]	:
109368	4.29	13.42	1.64534	0.000335288	U	509.73	631.04	0.307998	1.47362e-08	-		pyruvate kinase [Achlya bisexualis]	:	pyruvate kinase [Achlya bisexualis]	0	:	B: glycolysis; F: pyruvate kinase activity	:	Pyruvate kinase [IPR001697]	:
109373	37.61	76.15	1.01773	1.2321e-09	U	305.01	263.05	-0.213519	0.00652266	-		fumarate hydratase 1 [Rattus norvegicus]	:	PREDICTED: similar to fumarase [Monodelphis domestica]	0	:	B: fumarate metabolism; C: tricarboxylic acid cycle enzyme complex; F: catalytic activity; F: fumarate hydratase activity	:	Fumarate lyase [IPR000362]; Delta crystallin [IPR003031]; Fumarate hydratase, class II [IPR005677]	:
109454	1.32	14.42	3.44946	0.000126943	U	16.1	8.98	-0.842273	0.0283445	-		ATP-dependent metalloprotease FtsH [Oceanicola granulosus HTCC2516]	:	ATP-dependent metalloprotease FtsH [Baumannia cicadellinicola str. Hc (Homalodisca coagulata)] &gt;gi|94219808|gb|ABF13967.1| ATP-dependent metalloprotease FtsH [Baumannia cicadellinicola str. Hc (Homalodisca coagulata)]	2e-72	:	F: ATP binding; F: collagenase activity; F: matrilysin-2 activity; F: metalloendopeptidase activity; F: nucleoside-triphosphatase activity; F: nucleotide binding; F: prenyl protein specific endopeptidase activity; F: stromelysin 3 activity	:	ATP/GTP-binding site motif A (P-loop) [IPR001687]; AAA ATPase [IPR003593]; AAA ATPase, central region [IPR003959]; AAA-protein subdomain [IPR003960]	:
109481	56.41	454.21	3.00934	2.19109e-12	U	1399.59	1088.44	-0.362742	1.60445e-23	-		glucose regulated protein /BiP [Phytophthora cinnamomi]	:	glucose regulated protein /BiP [Phytophthora cinnamomi]	0	:	F: ATP binding; F: ATPase activity; F: ATPase activity, coupled; F: ATPase activity, coupled to transmembrane movement of ions; F: ATPase activity, coupled to transmembrane movement of substances; F: ATPase activity, uncoupled; F: ATP-dependent DNA helicase activity; F: ATP-dependent helicase activity; F: ATP-dependent RNA helicase activity; F: DNA translocase activity; F: DNA-dependent ATPase ac…	:	Heat shock protein Hsp70 [IPR001023]	:
109485	2.31	18.11	2.97082	2.9029e-05	U	109.37	97.35	-0.167964	0.211419	-		2-oxoglutarate dehydrogenase, E1 component family protein [Tetrahymena thermophila SB210]	:	oxoglutarate dehydrogenase (succinyl-transferring) [Dictyostelium discoideum AX4] &gt;gi|60469409|gb|EAL67403.1| oxoglutarate dehydrogenase (succinyl-transferring) [Dictyostelium discoideum AX4]	0	:	B: metabolism; F: oxidoreductase activity, acting on the aldehyde or oxo group of donors, disulfide as acceptor; F: oxoglutarate dehydrogenase (succinyl-transferring) activity	:	Dehydrogenase, E1 component [IPR001017]; Transketolase, central region [IPR005475]	:
109524	6.27	24.49	1.96566	4.84004e-08	U	154.36	83.54	-0.88576	1.63781e-13	-		spermidine synthase [Cochlearia officinalis]	:	hypothetical protein BRAFLDRAFT_124558 [Branchiostoma floridae]	7e-90	:	F: catalytic activity; F: S-adenosylmethionine-dependent methyltransferase activity; F: spermidine synthase activity	:	SAM (and some other nucleotide) binding motif [IPR000051]; Spermine synthase [IPR001045]	:
109533	15.84	34.89	1.13924	9.12212e-06	U	72.23	93.55	0.373139	0.011331	-		predicted protein [Physcomitrella patens subsp. patens]	:	silencing group B protein [Zea mays] &gt;gi|14550116|gb|AAK67148.1|AF384038_1 silencing group B protein [Zea mays]	2e-57	:	F: N-acetyltransferase activity; F: peptide alpha-N-acetyltransferase activity	:	GCN5-related N-acetyltransferase [IPR000182]	:
109536	40.91	107.01	1.38722	8.83584e-13	U	9.49	6.56	-0.532712	0.264677	-		molybdenum cofactor biosynthesis protein C [Microscilla marina ATCC 23134]	:	predicted protein [Thalassiosira pseudonana CCMP1335] &gt;gi|220971334|gb|EED89669.1| predicted protein [Thalassiosira pseudonana CCMP1335]	1e-34	:	B: Mo-molybdopterin cofactor biosynthesis	:	Molybdopterin cofactor biosynthesis protein MoaC [IPR002820]	:
109553	0.01	2.68	8.06609	0.00720862	U	0	0			-		NADH/flavin oxidoreductase/NADH oxidase [Burkholderia sp. 383]	:	NADH:flavin oxidoreductase, Old Yellow Enzyme family protein [Marinobacter algicola DG893] &gt;gi|149361205|gb|EDM49655.1| NADH:flavin oxidoreductase, Old Yellow Enzyme family protein [Marinobacter algicola DG893]	0	:	B: electron transport; F: 2,4-dienoyl-CoA reductase (NADPH) activity; F: disulfide oxidoreductase activity; F: oxidoreductase activity	:	NAD-binding site [IPR000205]; NADH:flavin oxidoreductase/NADH oxidase [IPR001155]; FAD-dependent pyridine nucleotide-disulphide oxidoreductase [IPR001327]	:
109567	43.55	101.64	1.22272	6.84945e-13	U	125.47	104.6	-0.26246	0.0353571	-			:	translation elongation factor [Balanus glandula]	6e-14	:	B: translational elongation; C: eukaryotic translation elongation factor 1 complex; F: translation elongation factor activity	:	Elongation factor 1, beta/beta'/delta chain [IPR001326]	:
109571	19.13	175.11	3.19435	9.11408e-14	U	179.13	193.66	0.112519	0.256707	-		Citrate synthase, mitochondrial precursor	:	precursor of synthase [Thalassiosira pseudonana CCMP1335] &gt;gi|220969558|gb|EED87898.1| precursor of synthase [Thalassiosira pseudonana CCMP1335]	8e-147	:	B: main pathways of carbohydrate metabolism; F: transferase activity, transferring acyl groups, acyl groups converted into alkyl on transfer	:	Citrate synthase [IPR002020]	:
109574	1.32	14.76	3.48308	0.000126979	U	24.76	24.51	-0.0146408	0.950297	-		monad [Homo sapiens]	:	hypothetical protein THAPSDRAFT_261002 [Thalassiosira pseudonana CCMP1335] &gt;gi|220977594|gb|EED95920.1| hypothetical protein THAPSDRAFT_261002 [Thalassiosira pseudonana CCMP1335]	6e-132	:		:	G-protein beta WD-40 repeat [IPR001680]	:
109615	4.62	108.02	4.54726	5.74042e-07	U	9.08	12.77	0.491994	0.241956	-		transcription factor IIB, putative [Aedes aegypti]	:	predicted protein [Thalassiosira pseudonana CCMP1335] &gt;gi|220977605|gb|EED95931.1| predicted protein [Thalassiosira pseudonana CCMP1335]	4e-91	:		:	Protein of unknown function DUF667 [IPR007714]	:
109633	7.92	37.57	2.24601	1.4038e-09	U	505.19	303.78	-0.733799	2.77986e-30	-		putative CDC48/ATPase [Hyaloperonospora parasitica]	:	putative CDC48/ATPase [Hyaloperonospora parasitica]	0	:	F: ATP binding; F: ATPase activity; F: ATPase activity, coupled; F: ATPase activity, coupled to transmembrane movement of ions; F: ATPase activity, coupled to transmembrane movement of substances; F: ATPase activity, uncoupled; F: ATP-dependent DNA helicase activity; F: ATP-dependent helicase activity; F: ATP-dependent RNA helicase activity; F: DNA translocase activity; F: DNA-dependent ATPase ac…	:	ATP/GTP-binding site motif A (P-loop) [IPR001687]; AAA ATPase VAT, N-terminal [IPR003338]; AAA ATPase [IPR003593]; AAA ATPase, central region [IPR003959]; AAA-protein subdomain [IPR003960]; AAA ATPase, CDC48 [IPR005938]	:
109646	137.9	334.45	1.27817	3.73744e-12	U	555.13	904.79	0.704757	1.52697e-11	-		predicted protein [Monosiga brevicollis MX1]	:	hypothetical protein [Monosiga brevicollis MX1] &gt;gi|163777238|gb|EDQ90855.1| predicted protein [Monosiga brevicollis MX1]	1e-121	:	B: transport; C: membrane; F: binding	:	Mitochondrial substrate carrier [IPR001993]	:
109674	11.55	23.15	1.00312	0.00134932	U	206.78	153.62	-0.428731	1.04024e-05	-		acetyl-CoA acetyltransferase [Anaeromyxobacter sp. Fw109-5]	:	acetyl-coa c-acetyltransferase [Phaeodactylum tricornutum CCAP 1055/1] &gt;gi|217403407|gb|EEC43360.1| acetyl-coa c-acetyltransferase [Phaeodactylum tricornutum CCAP 1055/1]	1e-129	:	F: acetyl-CoA C-acetyltransferase activity	:	Thiolase [IPR002155]	:
109678	15.18	48.31	1.67015	1.49614e-12	U	30.54	45.91	0.588108	0.00706658	-		H27M09.2 [Caenorhabditis elegans]	:	predicted protein [Phaeodactylum tricornutum CCAP 1055/1] &gt;gi|217410946|gb|EEC50875.1| predicted protein [Phaeodactylum tricornutum CCAP 1055/1]	2e-66	:	B: transcription; F: DNA binding; F: DNA-directed RNA polymerase activity; F: DNA-directed RNA polymerase I activity; F: DNA-directed RNA polymerase II activity; F: DNA-directed RNA polymerase III activity	:	RNA polymerase H/23 kD subunit [IPR000783]; RNA polymerase Rpb5, N-terminal domain [IPR005571]	:
109755	0.66	6.37	3.27076	0.000525829	U	220.4	195.39	-0.173768	0.0617108	-		cysteine synthase [Acidobacteria bacterium Ellin345]	:	hypothetical protein OsJ_12564 [Oryza sativa Japonica Group]	8e-100	:	B: cysteine biosynthesis from serine; B: metabolism; C: cysteine synthase complex; F: catalytic activity; F: cysteine synthase activity	:	Cysteine synthase/cystathionine beta-synthase P-phosphate-binding site [IPR001216]; Pyridoxal-5'-phosphate-dependent enzyme, beta family [IPR001926]; Cysteine synthase K/M [IPR005856]; Cysteine synthase K [IPR005859]	:
110157	1.32	8.05	2.60845	0.000329485	U	2.06	1.04	-0.986061	0.383388	-		predicted protein [Nematostella vectensis]	:	-	-	:		:		:
110323	5.61	16.77	1.57981	9.11585e-05	U	15.68	23.13	0.56084	0.0732789	-		ATPase of the ABC class-like protein [Thermoanaerobacter sp. X514]	:	ATPase of the ABC class-like protein [Thermoanaerobacter sp. X514] &gt;gi|242258366|ref|ZP_04803178.1| ATPase of the ABC class-like protein [Thermoanaerobacter sp. X513] &gt;gi|166854319|gb|ABY92728.1| ATPase of the ABC class-like protein [Thermoanaerobac	3e-137	:	F: ATP binding	:	ATP/GTP-binding site motif A (P-loop) [IPR001687]	:
110627	4.62	29.52	2.67573	5.73347e-07	U	18.16	34.18	0.912388	0.000605653	-		Autophagy-related protein 3	:	predicted protein [Populus trichocarpa] &gt;gi|222840919|gb|EEE78466.1| predicted protein [Populus trichocarpa]	2e-67	:		:	Autophagocytosis associated protein, N-terminal [IPR007134]; Autophagocytosis associated protein, C-terminal [IPR007135]	:
111217	1.32	7.04	2.41504	0.00114336	U	10.32	5.87	-0.814011	0.0928463	-		cryptochrome photoreceptor [Chlamydomonas reinhardtii]	:	Cry5 protein [Danio rerio]	6e-103	:	B: DNA repair; F: deoxyribodipyrimidine photo-lyase activity; F: DNA photolyase activity	:	FAD binding domain of DNA photolyase [IPR005101]; DNA photolyase, N-terminal [IPR006050]; FAD binding domain of DNA photolyase, N-terminal [IPR006051]	:
112280	8.25	19.46	1.23805	0.000474391	U	30.13	26.93	-0.161986	0.522162	-		RIKEN cDNA 4932417H02, isoform CRA_a [Mus musculus]	:	predicted protein [Nematostella vectensis] &gt;gi|156227128|gb|EDO47933.1| predicted protein [Nematostella vectensis]	0	:		:	G-protein beta WD-40 repeat [IPR001680]; Saccharomyces cerevisiae 175.8kDa hypothetical protein [IPR004083]	:
112609	5.61	38.91	2.79407	9.71179e-08	U	98.64	56.27	-0.809807	5.77635e-08	-		Os03g0116500 [Oryza sativa (japonica cultivar-group)]	:	unknown [Medicago truncatula]	7e-91	:		:	Proteasome component region PCI [IPR000717]; TPR repeat [IPR001440]	:
112792	3.63	15.43	2.0877	7.88037e-06	U	11.14	6.9	-0.691081	0.129619	-		predicted: similar to ciliary dynein heavy chain 7 [Monodelphis domestica]	:	PREDICTED: similar to axonemal dynein heavy chain 7 [Macaca mulatta]	0	:	B: microtubule-based movement; C: dynein complex; F: ATP binding; F: microtubule motor activity	:	ATP/GTP-binding site motif A (P-loop) [IPR001687]; Dynein heavy chain [IPR004273]	:
114538	21.11	73.47	1.79923	0	U	173.76	165.01	-0.0745426	0.472587	-			:	-	-	:		:		:
114999	6.27	23.82	1.92564	7.77848e-08	U	149.41	79.05	-0.918439	7.28198e-14	-		Lon protease, putative [Phytophthora infestans]	:	Lon protease, putative [Phytophthora infestans]	0	:	B: ATP-dependent proteolysis; B: proteolysis and peptidolysis; F: ATP binding; F: ATP-dependent peptidase activity; F: nucleoside-triphosphatase activity; F: nucleotide binding; F: pancreatic elastase activity; F: plasminogen activator activity; F: proprotein convertase activity; F: serine-type endopeptidase activity; F: serine-type signal peptidase activity; F: subtilase activity	:	Chaperonin clpA/B [IPR001270]; ATP/GTP-binding site motif A (P-loop) [IPR001687]; Peptidase family S16 [IPR001984]; ATP-dependent protease La, LON [IPR003111]; AAA ATPase [IPR003593]; AAA ATPase, central region [IPR003959]; ATP-dependent protease La [IPR004815]; Peptidase family S16, active site [IPR008268]; Lon protease S16, C-terminal proteolytic [IPR008269]	:
116641	10.89	195.57	4.16661	7.08474e-12	U	1142.04	1455.05	0.349456	0	-		fructose-bisphosphate aldolase, class II [Actinobacillus succinogenes 130Z]	:	-	-	:		:		:
117067	5.61	27.84	2.31109	9.69244e-08	U	467.63	416.66	-0.166497	0.00819862	-		predicted protein [Nematostella vectensis]	:	-	-	:		:		:
119339	4.29	18.11	2.07774	1.68007e-06	U	173.35	97.35	-0.832435	1.24386e-13	-		20S proteasome subunit [Phytophthora infestans]	:	20S proteasome subunit [Phytophthora infestans]	7e-110	:	B: ubiquitin-dependent protein catabolism; C: proteasome core complex (sensu Eukaryota); F: proteasome endopeptidase activity; F: threonine endopeptidase activity	:	Multispecific proteasome protease [IPR001353]	:
121348	0.99	12.75	3.68692	0.000193488	U	30.54	35.21	0.205285	0.390993	-		predicted protein [Physcomitrella patens subsp. patens]	:	endomembrane protein 70, putative [Arabidopsis thaliana] &gt;gi|9294023|dbj|BAB01926.1| multispanning membrane protein-like [Arabidopsis thaliana]	3e-129	:	B: protein folding; B: transport; C: integral to membrane; F: transporter activity	:	Peptidylprolyl isomerase, FKBP-type [IPR001179]; Nonaspanin (TM9SF) [IPR004240]	:
121527	3.3	15.43	2.2252	7.38013e-06	U	69.34	125.66	0.857766	1.62463e-10	-		40 kDa peptidyl-prolyl cis-trans isomerase [Neurospora crassa OR74A]	:	predicted protein [Thalassiosira pseudonana CCMP1335] &gt;gi|220977572|gb|EED95898.1| predicted protein [Thalassiosira pseudonana CCMP1335]	4e-54	:	B: protein folding; F: cyclophilin; F: cyclophilin-type peptidyl-prolyl cis-trans isomerase activity; F: FK506-sensitive peptidyl-prolyl cis-trans isomerase; F: peptidyl-prolyl cis-trans isomerase activity	:	Peptidyl-prolyl cis-trans isomerase, cyclophilin type [IPR002130]	:
122821	10.23	38.58	1.91505	2.33399e-11	U	176.24	135.32	-0.381166	0.000289554	-		predicted protein [Physcomitrella patens subsp. patens]	:	PREDICTED: hypothetical protein [Vitis vinifera]	3e-177	:	B: protein catabolism; C: cytoplasm; C: nucleus; F: ATP binding; F: hydrolase activity; F: nucleoside-triphosphatase activity; F: nucleotide binding	:	Chaperonin clpA/B [IPR001270]; ATP/GTP-binding site motif A (P-loop) [IPR001687]; AAA ATPase [IPR003593]; AAA ATPase, central region [IPR003959]; AAA-protein subdomain [IPR003960]; 26S proteasome subunit P45 [IPR005937]	:
123290	0.01	3.35	8.38802	0.00195992	U	45.4	27.96	-0.699328	0.00145009	-		predicted protein [Physcomitrella patens subsp. patens]	:	phospholid cytidylyltransferase [Thalassiosira pseudonana CCMP1335] &gt;gi|220969616|gb|EED87956.1| phospholid cytidylyltransferase [Thalassiosira pseudonana CCMP1335]	1e-112	:	B: biosynthesis; B: proteolysis and peptidolysis; F: ethanolamine-phosphate cytidylyltransferase activity; F: metallopeptidase activity; F: nucleotidyltransferase activity; F: zinc ion binding	:	Cytidylyltransferase [IPR004820]; Cytidyltransferase-related domain [IPR004821]; Neutral zinc metallopeptidases, zinc-binding site [IPR006025]	:
125153	0.01	2.68	8.06609	0.00724693	U	0	0			-			:	PREDICTED: similar to polyprotein [Hydra magnipapillata]	4e-13	:		:		:
126461	0.01	8.72	9.76818	4.8345e-08	U	0	0			-			:	PREDICTED: similar to polyprotein [Danio rerio]	2e-33	:	B: RNA-dependent DNA replication; F: RNA binding; F: RNA-directed DNA polymerase activity	:	RNA-directed DNA polymerase (Reverse transcriptase) [IPR000477]	:
127032	5.61	33.55	2.58024	9.70755e-08	U	146.11	99.76	-0.550522	3.02986e-06	-		predicted: similar to Hsp70/Hsp90 organizing protein homolog CG2720-PA isoform 1 [Apis mellifera]	:	heat shock protein 70 (HSP70)-interacting protein, putative [Ricinus communis]	4e-18	:		:	TPR repeat [IPR001440]	:
127099	0.01	3.69	8.52748	0.00101118	U	3.71	1.73	-1.10065	0.204562	-			:	GG10504 [Drosophila erecta] &gt;gi|190662086|gb|EDV59278.1| GG10504 [Drosophila erecta]	5e-19	:		:		:
127113	1.98	29.52	3.89812	4.90391e-05	U	45.4	77.67	0.774665	5.12075e-06	-			:	serine/threonine protein kinase 4, CTR4 [Populus trichocarpa] &gt;gi|222865554|gb|EEF02685.1| serine/threonine protein kinase 4, CTR4 [Populus trichocarpa]	9e-32	:	B: protein amino acid phosphorylation; F: ATP binding; F: protein kinase activity; F: protein serine/threonine kinase activity; F: protein-tyrosine kinase activity	:	Protein kinase [IPR000719]; Tyrosine protein kinase [IPR001245]; Serine/threonine protein kinase [IPR002290]	:
127123	0.01	39.58	11.9506	6.58987e-15	U	14.45	10.36	-0.480045	0.217148	-		predicted: similar to CG31690-PB, isoform B [Tribolium castaneum]	:	PREDICTED: hypothetical protein [Nasonia vitripennis]	1e-33	:		:	TPR repeat [IPR001440]	:
127163	1.32	8.05	2.60845	0.000329575	U	3.71	1.73	-1.10065	0.204586	-			:	-	-	:		:	Beta and gamma crystallin [IPR001064]	:
127166	1.32	18.45	3.80501	0.00012743	U	11.56	18.3	0.662702	0.0646574	-		predicted protein [Physcomitrella patens subsp. patens]	:	predicted protein [Phaeodactylum tricornutum CCAP 1055/1] &gt;gi|217409058|gb|EEC48990.1| predicted protein [Phaeodactylum tricornutum CCAP 1055/1]	3e-29	:	B: cation transport; C: membrane; F: bis(5'-nucleosyl)-tetraphosphatase activity; F: cation transporter activity; F: dATP pyrophosphohydrolase activity; F: diacylglycerol pyrophosphate phosphatase activity; F: dihydroneopterin monophosphate phosphatase activity; F: dihydroneopterin triphosphate pyrophosphohydrolase activity; F: DNA helicase IV activity; F: hydrolase activity, acting on acid anhyd…	:	Cation efflux protein [IPR002524]	:
127171	0.99	11.41	3.52673	0.000193553	U	0	0			-			:	hypothetical protein FG08824.1 [Gibberella zeae PH-1]	1e-61	:	B: electron transport	:	FAD linked oxidase, N-terminal [IPR006094]	:
127190	7.59	23.15	1.60884	2.51167e-06	U	29.3	52.82	0.850184	5.15703e-05	-		Os07g0179400 [Oryza sativa (japonica cultivar-group)]	:	hypothetical protein OsI_25114 [Oryza sativa Indica Group]	3e-26	:		:	Cytidyltransferase-related domain [IPR004821]	:
127213	2.97	23.15	2.96248	9.9816e-06	U	21.87	27.27	0.318361	0.250054	-			:	protein binding [Arabidopsis thaliana] &gt;gi|26452701|dbj|BAC43433.1| unknown protein [Arabidopsis thaliana]	3e-19	:		:		:
127216	6.27	15.43	1.2992	0.00132523	U	86.67	142.23	0.714621	6.64277e-09	-			:	predicted protein [Thalassiosira pseudonana CCMP1335] &gt;gi|220971084|gb|EED89419.1| predicted protein [Thalassiosira pseudonana CCMP1335]	9e-09	:	C: proteasome activator complex; F: proteasome activator activity	:	Proteasome activator pa28, beta subunit [IPR003186]	:
127223	4.62	135.86	4.87808	5.7381e-07	U	26.83	34.87	0.378139	0.125923	-		OSJNBb0040D15.1 [Oryza sativa (japonica cultivar-group)]	:	PREDICTED: hypothetical protein [Vitis vinifera]	6e-27	:		:		:
127229	0.01	2.68	8.06609	0.00724532	U	53.24	31.07	-0.776988	0.000142193	-			:	-	-	:		:		:
127309	0.01	3.35	8.38802	0.00195659	U	0	0			-			:	-	-	:		:		:
127310	7.26	113.38	3.96505	4.76659e-09	U	18.99	14.84	-0.355749	0.278884	-			:	hypothetical protein SS1G_04946 [Sclerotinia sclerotiorum 1980] &gt;gi|154702731|gb|EDO02470.1| hypothetical protein SS1G_04946 [Sclerotinia sclerotiorum 1980]	1e-14	:		:		:
127311	0.01	2.68	8.06609	0.00722613	U	2.89	5.52	0.933599	0.192301	-			:	-	-	:	F: ATP binding; F: glucan 1,4-alpha-glucosidase activity	:	ATP/GTP-binding site motif A (P-loop) [IPR001687]	:
127358	1.65	15.77	3.25664	7.96523e-05	U	8.67	4.14	-1.0664	0.0532915	-		plasma membrane H+-ATPase 1a [Phytophthora nicotianae]	:	plasma membrane H+-ATPase 1a [Phytophthora nicotianae] &gt;gi|107922137|gb|ABF85691.1| plasma membrane H+-ATPase 1b [Phytophthora nicotianae]	0	:	B: cation transport; B: metabolism; B: proton transport; B: transport; C: integral to membrane; C: membrane; F: ATP binding; F: ATPase activity; F: ATPase activity, coupled to transmembrane movement of ions, phosphorylative mechanism; F: binding; F: catalytic activity; F: hydrogen-exporting ATPase activity, phosphorylative mechanism; F: hydrolase activity, acting on acid anhydrides, catalyzing tr…	:	H+ transporting ATPase, proton pump [IPR000695]; ATPase, E1-E2 type [IPR001757]; Mitochondrial substrate carrier [IPR001993]; Cation transporting ATPase, N-terminal [IPR004014]; Haloacid dehalogenase-like hydrolase [IPR005834]; Plasma-membrane proton-efflux P-type ATPase [IPR006534]; E1-E2 ATPase-associated region [IPR008250]	:
127372	1.32	8.05	2.60845	0.000329396	U	9.49	5.18	-0.873456	0.08641	-		DEP domain containing 5 isoform 1 [Mus musculus]	:	hypothetical protein [Dictyostelium discoideum AX4] &gt;gi|60469905|gb|EAL67888.1| hypothetical protein DDBDRAFT_0205035 [Dictyostelium discoideum AX4]	3e-71	:		:		:
127382	6.6	16.77	1.34534	0.0005479	U	0.01	0.69	6.10852	0.355886	-			:	PREDICTED: similar to PLEK2 protein [Gallus gallus]	0.005	:		:	Target SNARE coiled-coil domain [IPR000727]; Pleckstrin-like [IPR001849]	:
127418	40.58	169.07	2.05878	0	U	2.06	3.45	0.743952	0.405899	-			:	-	-	:		:		:
127486	140.54	719.22	2.35545	3.14119e-12	U	0.01	1.73	7.43463	0.0697316	-			:	predicted protein [Thalassiosira pseudonana CCMP1335] &gt;gi|220975082|gb|EED93411.1| predicted protein [Thalassiosira pseudonana CCMP1335]	7e-12	:		:		:
127489	0.66	4.36	2.72379	0.00768875	U	20.22	12.77	-0.663024	0.0471832	-			:	kinesin-like protein KIF2 [Homo sapiens]	0.6	:		:		:
127505	16.5	42.6	1.36839	9.96244e-09	U	18.99	29	0.610813	0.02851	-			:	Os02g0189100 [Oryza sativa (japonica cultivar-group)] &gt;gi|46389908|dbj|BAD15529.1| unknown protein [Oryza sativa Japonica Group] &gt;gi|46390954|dbj|BAD16467.1| unknown protein [Oryza sativa Japonica Group] &gt;gi|113535670|dbj|BAF08053.1| Os02g0189100	2e-05	:		:		:
127519	2.97	13.08	2.13883	3.01892e-05	U	42.51	22.78	-0.900035	0.000116251	-			:	ubiquitin protein ligase [Thalassiosira pseudonana CCMP1335] &gt;gi|220970834|gb|EED89170.1| ubiquitin protein ligase [Thalassiosira pseudonana CCMP1335]	4e-65	:	B: protein modification; B: ubiquitin cycle; C: intracellular; F: acid-amino acid ligase activity; F: ATP binding; F: ribosomal S6-glutamic acid ligase activity; F: ubiquitin-protein ligase activity; F: UDP-N-acetylmuramoylalanyl-D-glutamyl-2,6-diaminopimelate-D-alanyl-D-alanine ligase activity	:	HECT domain (Ubiquitin-protein ligase) [IPR000569]; ATP/GTP-binding site motif A (P-loop) [IPR001687]	:
127602	0.01	2.68	8.06609	0.00721816	U	0	0			-			:	hypothetical protein [Phytophthora cinnamomi]	0.001	:		:		:
127614	94.35	4620.58	5.61391	4.22141e-13	U	66.45	89.75	0.433643	0.00412158	-			:	-	-	:		:		:
127653	12.21	35.56	1.54219	1.05151e-08	U	80.9	81.47	0.0101292	0.951508	-		phosphatase tensin type domain-containing protein [Dictyostelium discoideum AX4]	:	predicted protein [Thalassiosira pseudonana CCMP1335] &gt;gi|220971664|gb|EED89998.1| predicted protein [Thalassiosira pseudonana CCMP1335]	6e-71	:	B: protein amino acid dephosphorylation; F: ATP binding; F: phosphoprotein phosphatase activity	:	Tyrosine specific protein phosphatase and dual specificity protein phosphatase [IPR000387]; ATP/GTP-binding site motif A (P-loop) [IPR001687]	:
127665	0.99	26.84	4.76081	0.000194305	U	0.01	0.69	6.10852	0.361342	-			:	cyst germination specific acidic repeat protein precursor [Phytophthora infestans]	2e-10	:	F: glucan 1,4-alpha-glucosidase activity	:	Proline-rich region [IPR000694]	:
127669	15.51	34.89	1.16961	5.71515e-06	U	94.93	49.36	-0.943522	1.21046e-09	-			:	predicted protein [Thalassiosira pseudonana CCMP1335] &gt;gi|220977996|gb|EED96322.1| predicted protein [Thalassiosira pseudonana CCMP1335]	3e-40	:	B: electron transport; F: electron transporter activity	:	Thioredoxin type domain [IPR006662]	:
127767	0.01	11.41	10.1561	2.15504e-10	U	0.01	0.69	6.10852	0.356911	-			:	TrkA domain-containing protein [Roseiflexus castenholzii DSM 13941] &gt;gi|156235540|gb|ABU60323.1| TrkA-C domain protein [Roseiflexus castenholzii DSM 13941]	1e-15	:	B: regulation of pH; C: integral to membrane; F: solute:hydrogen antiporter activity	:	Sodium/hydrogen exchanger [IPR006153]	:
127807	2.64	158.67	5.90935	1.70583e-05	U	100.29	58.34	-0.78162	1.14346e-07	-		cation efflux family protein [Dictyostelium discoideum AX4]	:	cation efflux family protein [Dictyostelium discoideum AX4] &gt;gi|60467560|gb|EAL65581.1| cation efflux family protein [Dictyostelium discoideum AX4]	5e-35	:	B: cation transport; C: membrane; F: cation transporter activity	:	HMW kininogen [IPR002395]; Cation efflux protein [IPR002524]	:
127847	11.88	31.2	1.39301	8.17684e-07	U	118.46	128.07	0.112533	0.362003	-			:	MGC82831 protein [Xenopus laevis] &gt;gi|49119452|gb|AAH73550.1| MGC82831 protein [Xenopus laevis]	2e-07	:	F: acid phosphatase activity; F: hydrolase activity	:	Metallo-phosphoesterase [IPR004843]	:
127861	1.65	18.45	3.48308	7.98222e-05	U	6.6	7.25	0.135515	0.81957	-		putative 7-dehydrocholesterol reductase [Coxiella burnetii 'MSU Goat Q177']	:	sterol delta-7-reductase [Coxiella burnetii Dugway 5J108-111] &gt;gi|154355011|gb|ABS76473.1| sterol delta-7-reductase [Coxiella burnetii Dugway 5J108-111]	2e-122	:	C: membrane; F: 7-dehydrocholesterol reductase activity	:	ERG4/ERG24 ergosterol biosynthesis protein [IPR001171]	:
127909	0.01	3.69	8.52748	0.00101016	U	0.01	2.42	7.91886	0.0227307	-		predicted protein [Nematostella vectensis]	:	PREDICTED: hypothetical protein [Vitis vinifera]	0	:	F: ATP binding; F: ATPase activity; F: nucleoside-triphosphatase activity; F: nucleotide binding	:	Beta and gamma crystallin [IPR001064]; ATP/GTP-binding site motif A (P-loop) [IPR001687]; ABC transporter [IPR003439]; AAA ATPase [IPR003593]	:
127947	1.98	68.1	5.10408	4.89922e-05	U	7.84	3.45	-1.18426	0.0451707	-		predicted: similar to Histidine acid phosphatase domain containing 1 [Danio rerio]	:	predicted protein [Ostreococcus lucimarinus CCE9901] &gt;gi|144576901|gb|ABO94968.1| predicted protein [Ostreococcus lucimarinus CCE9901]	1e-177	:	F: acid phosphatase activity	:	Histidine acid phosphatase [IPR000560]	:
127955	0.66	5.7	3.11042	0.00106527	U	0	0			-			:	-	-	:		:		:
127984	1.98	11.41	2.52673	5.88064e-05	U	40.45	59.38	0.553837	0.00355669	-			:	-	-	:		:		:
127986	0.66	12.41	4.23289	0.00029089	U	2.06	2.42	0.232363	0.843144	-			:	-	-	:		:	Pleckstrin-like [IPR001849]	:
128023	6.93	202.62	4.86978	8.71165e-09	U	52.42	41.08	-0.351681	0.0741597	-			:	-	-	:		:		:
128024	1.32	20.13	3.93074	0.000127581	U	26.42	13.46	-0.972952	0.00128369	-			:	phosphatidylinositol N-acetylglucosaminyltransferase subunit Q (predicted) [Papio anubis]	6e-15	:	B: GPI anchor biosynthesis; C: integral to membrane; F: phosphatidylinositol N-acetylglucosaminyltransferase activity	:	N-acetylglucosaminyl transferase component [IPR007720]	:
128083	6.93	88.23	3.67034	8.70745e-09	U	7.02	13.81	0.97617	0.0249409	-			:	unnamed protein product [Vitis vinifera]	9e-06	:		:		:
128118	0.66	6.37	3.27076	0.000525415	U	1.24	3.45	1.47626	0.145767	-			:	polyprotein [Lycopersicon esculentum]	2e-15	:	B: chromatin assembly or disassembly; C: chromatin; C: nucleus; F: chromatin binding	:	Chromo domain [IPR000953]	:
128134	2.97	8.72	1.55387	0.00674875	U	62.32	33.49	-0.895965	2.85907e-06	-		predicted protein [Physcomitrella patens subsp. patens]	:	vacuolar sorting protein 35, putative [Toxoplasma gondii ME49] &gt;gi|211964450|gb|EEA99645.1| vacuolar sorting protein 35, putative [Toxoplasma gondii ME49] &gt;gi|221503717|gb|EEE29401.1| vacuolar sorting protein, putative [Toxoplasma gondii VEG]	1e-133	:		:	Vacuolar protein sorting-associated protein 35 [IPR005378]	:
128165	3.3	18.11	2.45625	5.7249e-06	U	40.04	43.84	0.130806	0.542055	-		phospholipase A2 [Phytophthora parasitica]	:	phospholipase A2 [Phytophthora parasitica]	2e-61	:	B: lipid catabolism; F: calcium ion binding; F: phospholipase A2 activity	:	Phospholipase A2 [IPR001211]	:
128190	3.96	13.42	1.76081	0.000168326	U	2.06	5.18	1.33031	0.0921202	-			:	-	-	:	F: ATP binding	:	ATP/GTP-binding site motif A (P-loop) [IPR001687]	:
128200	0.99	9.39	3.24562	0.000198124	U	17.75	12.43	-0.513993	0.141805	-			:	isoamyl acetate-hydrolyzing esterase 1 homolog [Rattus norvegicus] &gt;gi|166226260|sp|Q711G3|IAH1_RAT RecName: Full=Isoamyl acetate-hydrolyzing esterase 1 homolog; AltName: Full=Hypertrophic agonist-responsive protein B64 &gt;gi|149050995|gb|EDM03168.1|	4e-15	:	F: catalytic activity	:	Lipolytic enzyme, G-D-S-L family [IPR001087]	:
128351	86.43	174.44	1.01313	9.04095e-13	U	132.9	71.8	-0.888285	7.15108e-12	-			:	-	-	:		:		:
128360	4.95	44.28	3.16115	3.19339e-07	U	24.76	22.09	-0.164618	0.556496	-			:	unnamed protein product [Vitis vinifera]	2e-09	:		:	C2 domain [IPR000008]	:
128445	14.85	32.2	1.1166	2.87504e-05	U	46.64	79.4	0.767571	4.77361e-06	-		conserved protein (broad species distribution) [Schizosaccharomyces pombe 972h-]	:	unknown [Picea sitchensis]	3e-60	:	F: molecular function unknown	:	Protein of unknown function UPF0031 [IPR000631]	:
128485	4.95	20.13	2.02385	5.54803e-07	U	9.08	9.67	0.0908236	0.857429	-			:	MFS transporter, sugar porter family [Catenulispora acidiphila DSM 44928] &gt;gi|228887482|gb|EEN30497.1| MFS transporter, sugar porter family [Catenulispora acidiphila DSM 44928]	3e-22	:	B: transport; C: integral to membrane; C: membrane; F: transporter activity	:	General substrate transporter [IPR005828]; Sugar transporter superfamily [IPR005829]; Major facilitator superfamily (MFS) [IPR007114]	:
128555	0.66	8.72	3.72379	0.000292865	U	0	0			-			:	-	-	:		:		:
128558	210.48	919.82	2.12767	0	U	0.01	1.73	7.43463	0.0697676	-			:	hypothetical protein UM02159.1 [Ustilago maydis 521] &gt;gi|46098048|gb|EAK83281.1| hypothetical protein UM02159.1 [Ustilago maydis 521]	8e-08	:	B: amino acid transport; C: membrane; F: amino acid-polyamine transporter activity	:	Amino acid/polyamine transporter, family II [IPR002422]	:
128601	0.01	5.7	9.15482	1.98281e-05	U	8.25	10.36	0.328558	0.479836	-			:	-	-	:		:		:
128641	2.97	9.06	1.60905	0.00445994	U	1.24	5.18	2.06261	0.0201829	-			:	-	-	:		:		:
128653	9.24	28.18	1.60871	1.74125e-07	U	3.3	3.45	0.0641303	0.954379	-			:	-	-	:		:		:
128658	10.89	90.91	3.06144	7.08913e-12	U	84.61	57.3	-0.562293	0.000325931	-			:	PREDICTED: similar to trh1 protein [Taeniopygia guttata]	5e-28	:	C: integral to membrane	:	Longevity-assurance protein (LAG1) [IPR005547]; TRAM, LAG1 and CLN8 homology [IPR006634]	:
128719	9.24	101.64	3.45943	1.22242e-10	U	50.77	52.13	0.0381376	0.853059	-		Na-ATPase [Heterosigma akashiwo]	:	Na-ATPase [Heterosigma akashiwo]	0	:	B: cation transport; B: metabolism; B: monovalent inorganic cation transport; C: integral to membrane; C: membrane; F: ATP binding; F: ATPase activity, coupled to transmembrane movement of ions, phosphorylative mechanism; F: catalytic activity; F: hydrolase activity, acting on acid anhydrides, catalyzing transmembrane movement of substances; F: monovalent inorganic cation transporter activity; F:…	:	ATPase, E1-E2 type [IPR001757]; Cation transporting ATPase, N-terminal [IPR004014]; Na+/K+ ATPase, alpha subunit [IPR005775]; Haloacid dehalogenase-like hydrolase [IPR005834]; Cation transporting ATPase, C-terminal [IPR006068]; Cation transporting ATPase [IPR006069]; E1-E2 ATPase-associated region [IPR008250]	:
128733	0.01	83.86	13.0338	6.54154e-15	U	0.01	2.42	7.91886	0.0227178	-		pectin methyl esterase [Botryotinia fuckeliana]	:	hypothetical protein SS1G_03286 [Sclerotinia sclerotiorum 1980] &gt;gi|154701073|gb|EDO00812.1| hypothetical protein SS1G_03286 [Sclerotinia sclerotiorum 1980]	3e-68	:	B: cell wall modification; C: cell wall; F: pectinesterase activity	:	Pectinesterase [IPR000070]	:
128742	0.66	18.45	4.80501	0.000292332	U	4.13	8.63	1.06322	0.0610197	-		predicted: similar to echinoderm microtubule associated protein like 1 [Apis mellifera]	:	predicted protein [Nematostella vectensis] &gt;gi|156227685|gb|EDO48487.1| predicted protein [Nematostella vectensis]	2e-46	:	C: cAMP-dependent protein kinase complex; C: protein kinase CK2 complex; F: calcium ion binding; F: cAMP-dependent protein kinase activity; F: cAMP-dependent protein kinase regulator activity; F: protein kinase activity; F: protein kinase CK2 activity; F: protein kinase CK2 regulator activity	:	G-protein beta WD-40 repeat [IPR001680]; Calcium-binding EF-hand [IPR002048]; HELP domain [IPR005108]	:
128773	0.66	6.37	3.27076	0.000525691	U	18.16	14.15	-0.359962	0.28416	-			:	hypothetical protein BRAFLDRAFT_277570 [Branchiostoma floridae]	0.007	:		:		:
128925	13.2	42.27	1.6791	2.47261e-11	U	233.2	165.01	-0.499014	6.01667e-08	-		ubiquitin-conjugating enzyme E2 [Chlamydomonas reinhardtii]	:	-	-	:	B: protein modification; B: ubiquitin cycle; F: ubiquitin conjugating enzyme activity	:	Ubiquitin-conjugating enzymes [IPR000608]	:
128945	0.99	30.53	4.94666	0.000194139	U	0.83	2.42	1.54382	0.226086	-		predicted: similar to EKN1 [Strongylocentrotus purpuratus]	:	PREDICTED: similar to EKN1 [Strongylocentrotus purpuratus] &gt;gi|115975360|ref|XP_001183124.1| PREDICTED: similar to EKN1 [Strongylocentrotus purpuratus]	1e-25	:	F: nucleic acid binding	:	RNA-binding region RNP-1 (RNA recognition motif) [IPR000504]; TPR repeat [IPR001440]	:
128956	0.01	45.62	12.1555	6.55757e-15	U	6.6	3.8	-0.796467	0.191211	-			:	predicted protein [Phaeodactylum tricornutum CCAP 1055/1] &gt;gi|217404386|gb|EEC44333.1| predicted protein [Phaeodactylum tricornutum CCAP 1055/1]	5e-37	:		:		:
128961	31.67	73.8	1.2205	2.73559e-12	U	18.99	22.44	0.240833	0.427324	-			:	pericentrin 1 [Danio rerio] &gt;gi|82182122|sp|Q6DBY0|NUP85_DANRE RecName: Full=Nucleoporin NUP85; AltName: Full=Nuclear pore complex protein Nup85; AltName: Full=Pericentrin-1 &gt;gi|50418517|gb|AAH78318.1| Pericentrin 1 [Danio rerio]	2e-33	:	F: ATP binding	:	ATP/GTP-binding site motif A (P-loop) [IPR001687]	:
128973	0.01	4.03	8.65464	0.00052228	U	15.68	7.94	-0.981715	0.0133827	-		transmembrane protein 34 [Rattus norvegicus]	:	hypothetical protein [Dictyostelium discoideum AX4] &gt;gi|60469728|gb|EAL67716.1| hypothetical protein DDBDRAFT_0205844 [Dictyostelium discoideum AX4]	1e-52	:		:	Protein of unknown function [IPR005178]	:
129041	1.65	19.79	3.58423	7.99448e-05	U	7.02	11.39	0.698225	0.132081	-		ZZ-type Zn finger-containing protein [Dictyostelium discoideum AX4]	:	predicted protein [Nematostella vectensis] &gt;gi|156212307|gb|EDO33372.1| predicted protein [Nematostella vectensis]	4e-24	:	B: electron transport; F: electron transporter activity	:	Ubiquitin-associated domain [IPR000449]; PUG [IPR006567]; Thioredoxin type domain [IPR006662]; Thioredoxin domain 2 [IPR006663]	:
129166	0.66	9.39	3.83059	0.000290923	U	9.91	8.63	-0.199524	0.653719	-			:	predicted protein [Nematostella vectensis] &gt;gi|156228325|gb|EDO49124.1| predicted protein [Nematostella vectensis]	5e-20	:		:	2-oxo acid dehydrogenase, lipoyl-binding site [IPR003016]	:
129288	9.57	28.85	1.59198	1.52689e-07	U	0	0			-			:	putative caprolactone hydrolase [Brachymonas petroleovorans]	4e-14	:		:		:
129314	7.26	48.98	2.75415	4.7737e-09	U	0.83	0.01	-6.37504	0.227031	-			:	hypothetical protein BACUNI_03962 [Bacteroides uniformis ATCC 8492] &gt;gi|156858918|gb|EDO52349.1| hypothetical protein BACUNI_03962 [Bacteroides uniformis ATCC 8492]	3e-25	:		:	Endonuclease/exonuclease/phosphatase family [IPR005135]	:
129319	20.78	78.83	1.92355	0	U	2.06	6.56	1.67105	0.021921	-			:	predicted protein [Micromonas sp. RCC299]	5e-32	:	B: D-ribose metabolism; F: 3-phosphoinositide-dependent protein kinase activity; F: AMP-activated protein kinase activity; F: atypical protein kinase C activity; F: calcium-dependent protein kinase C activity; F: calmodulin regulated protein kinase activity; F: casein kinase activity; F: casein kinase I activity; F: cGMP-dependent protein kinase activity; F: cobinamide kinase activity; F: cyclic …	:	Ribokinase [IPR002139]; Carbohydrate kinase, PfkB [IPR002173]	:
129418	3.63	16.1	2.14902	4.97436e-06	U	2.48	5.87	1.24302	0.0856586	-			:	-	-	:		:		:
129449	2.31	19.12	3.04912	2.90475e-05	U	51.59	94.24	0.869248	2.44614e-08	-		predicted protein [Physcomitrella patens subsp. patens]	:	det3-like protein [Phaeodactylum tricornutum CCAP 1055/1] &gt;gi|217410205|gb|EEC50135.1| det3-like protein [Phaeodactylum tricornutum CCAP 1055/1]	4e-86	:	B: ATP synthesis coupled proton transport; C: proton-transporting two-sector ATPase complex; F: ATP binding; F: hydrogen-transporting ATP synthase activity, rotational mechanism; F: hydrogen-transporting ATPase activity, rotational mechanism; F: hydrogen-transporting two-sector ATPase activity; F: hydrolase activity, acting on acid anhydrides, catalyzing transmembrane movement of substances	:	V-ATPase subunit C [IPR004907]	:
129471	0.66	18.11	4.77818	0.000292252	U	42.51	33.14	-0.359229	0.102831	-			:	predicted protein [Phaeodactylum tricornutum CCAP 1055/1] &gt;gi|209583265|gb|ACI65885.1| predicted protein [Phaeodactylum tricornutum CCAP 1055/1]	5e-68	:	B: protein modification	:	Ubiquitin domain [IPR000626]; NPL4 [IPR007717]	:
129499	3.3	19.46	2.55997	5.71204e-06	U	0	0			-		CAMK family protein kinase [Trichomonas vaginalis G3]	:	PREDICTED: hypothetical protein [Vitis vinifera]	4e-30	:	B: protein amino acid phosphorylation; F: 3-phosphoinositide-dependent protein kinase activity; F: AMP-activated protein kinase activity; F: ATP binding; F: atypical protein kinase C activity; F: calcium-dependent protein kinase C activity; F: calmodulin regulated protein kinase activity; F: casein kinase activity; F: casein kinase I activity; F: cGMP-dependent protein kinase activity; F: cobinam…	:	Protein kinase [IPR000719]; Tyrosine protein kinase [IPR001245]; Serine/threonine protein kinase [IPR002290]; Tyrosine protein kinase, active site [IPR008266]	:
129511	0.99	10.4	3.39301	0.000194096	U	20.22	13.81	-0.55007	0.0950143	-			:	predicted protein [Physcomitrella patens subsp. patens] &gt;gi|162688239|gb|EDQ74617.1| predicted protein [Physcomitrella patens subsp. patens]	3e-26	:	B: protein amino acid phosphorylation; F: ATP binding; F: protein kinase activity; F: protein serine/threonine kinase activity; F: protein-tyrosine kinase activity	:	Protein kinase [IPR000719]; Tyrosine protein kinase [IPR001245]; Ankyrin [IPR002110]; Serine/threonine protein kinase [IPR002290]	:
129556	7.59	99.63	3.71441	2.59753e-09	U	36.32	19.68	-0.884034	0.000467999	-			:	peptidylprolyl isomerase [Babesia bovis T2Bo] &gt;gi|154795939|gb|EDO05122.1| peptidylprolyl isomerase, putative [Babesia bovis]	0.001	:	C: intracellular; F: double-stranded RNA binding	:	Double-stranded RNA binding (DsRBD) domain [IPR001159]; TPR repeat [IPR001440]	:
129629	0.01	8.05	9.65284	1.85226e-07	U	4.13	3.45	-0.259545	0.709262	-		mitochondrial carrier protein [Chlamydomonas reinhardtii]	:	expressed hypothetical protein [Trichoplax adhaerens] &gt;gi|190584586|gb|EDV24655.1| expressed hypothetical protein [Trichoplax adhaerens]	4e-38	:	B: transport; C: membrane; C: mitochondrial inner membrane; F: binding	:	Mitochondrial substrate carrier [IPR001993]; Mitochondrial carrier protein [IPR002067]	:
129631	3.96	60.38	3.9305	1.84249e-06	U	163.86	146.02	-0.166298	0.124863	-			:	predicted protein [Phaeodactylum tricornutum CCAP 1055/1] &gt;gi|217407222|gb|EEC47159.1| predicted protein [Phaeodactylum tricornutum CCAP 1055/1]	9e-153	:		:		:
129663	1.32	13.08	3.30875	0.000126823	U	3.3	1.73	-0.931694	0.290547	-			:	bZIP family transcription factor [Phytophthora infestans]	5e-11	:		:		:
129682	2.64	8.72	1.72379	0.00338169	U	0	0			-			:	-	-	:		:		:
129700	5.61	17.11	1.60877	6.12073e-05	U	0	0			-			:	hypothetical protein [Phytophthora infestans]	5e-11	:		:		:
129703	0.01	15.77	10.623	3.90697e-14	U	8.25	11.05	0.42158	0.355754	-			:	hypothetical protein [Paramecium tetraurelia strain d4-2] &gt;gi|124402547|emb|CAK68018.1| unnamed protein product [Paramecium tetraurelia]	8e-115	:		:	Filamin/ABP280 repeat [IPR001298]	:
129716	0.01	23.48	11.1972	6.6225e-15	U	1.65	4.49	1.44425	0.0978374	-			:	PREDICTED: hypothetical protein [Strongylocentrotus purpuratus] &gt;gi|115965901|ref|XP_001186592.1| PREDICTED: hypothetical protein [Strongylocentrotus purpuratus]	1e-31	:		:		:
129759	150.43	443.14	1.55867	1.07697e-11	U	14.03	24.16	0.784105	0.0124641	-		ZIP family transporter: zinc ion [Ostreococcus lucimarinus CCE9901]	:	spore coat protein [Bacillus clausii KSM-K16] &gt;gi|56910657|dbj|BAD65184.1| spore coat protein [Bacillus clausii KSM-K16]	5e-48	:	B: metal ion transport; C: membrane; F: copper ion binding; F: metal ion transporter activity	:	Multicopper oxidase, copper-binding site [IPR002355]; Zinc transporter ZIP [IPR003689]	:
129772	2.97	33.55	3.49778	9.99212e-06	U	9.49	18.3	0.947364	0.0110816	-			:	PREDICTED: similar to predicted protein [Hydra magnipapillata]	1e-15	:	F: catalytic activity	:	Esterase/lipase/thioesterase [IPR000379]	:
129795	22.1	68.77	1.63773	0	U	430.9	493.65	0.196135	0.00138342	-		predicted protein [Physcomitrella patens subsp. patens]	:	PREDICTED: hypothetical protein [Vitis vinifera]	4e-173	:	B: protein-nucleus import, docking; C: cytoplasm; C: nuclear pore; C: nucleus; F: protein transporter activity	:	Importin-beta, N-terminal [IPR001494]	:
129799	6.93	17.44	1.33147	0.000465535	U	0.83	0.69	-0.266515	0.850813	-		Kazal-like serine protease inhibitor EPI6 [Phytophthora infestans]	:	Kazal-like serine protease inhibitor EPI6 [Phytophthora infestans]	4e-44	:		:	Serine protease inhibitor, Kazal type [IPR002350]	:
129811	8.25	20.46	1.31034	0.000172124	U	0	0			-			:	-	-	:		:		:
129821	4.62	18.79	2.024	1.20538e-06	U	1.24	0.01	-6.9542	0.111119	-			:	disulfide oxidoreductase/ monooxygenase [Zea mays] &gt;gi|194706638|gb|ACF87403.1| unknown [Zea mays] &gt;gi|195642168|gb|ACG40552.1| disulfide oxidoreductase/ monooxygenase [Zea mays]	4e-57	:	B: electron transport; F: dimethylaniline monooxygenase (N-oxide-forming) activity; F: disulfide oxidoreductase activity; F: monooxygenase activity	:	NAD-binding site [IPR000205]; Adrenodoxin reductase [IPR000759]; Flavin-containing monooxygenase FMO [IPR000960]; FAD-dependent pyridine nucleotide-disulphide oxidoreductase [IPR001327]	:
129835	1.32	13.75	3.38082	0.000126837	U	20.22	14.15	-0.514981	0.115686	-		regulatory protein, putative [Aedes aegypti]	:	predicted protein [Micromonas pusilla CCMP1545]	3e-32	:		:	Erv1/Alr [IPR006863]	:
129842	3.3	10.4	1.65605	0.00172555	U	73.05	43.5	-0.747869	1.49118e-05	-		amino acid permease-associated region [Flavobacterium johnsoniae UW101]	:	amino acid permease-associated region [Flavobacterium johnsoniae UW101] &gt;gi|146154964|gb|ABQ05818.1| amino acid permease-associated region [Flavobacterium johnsoniae UW101]	2e-122	:	B: amino acid transport; B: electron transport; C: membrane; F: amino acid-polyamine transporter activity; F: electron transporter activity	:	Amino acid/polyamine transporter, family I [IPR002293]; Thioredoxin type domain [IPR006662]; Thioredoxin domain 2 [IPR006663]	:
129869	1.65	15.77	3.25664	7.97011e-05	U	138.68	124.96	-0.150293	0.206654	-			:	-	-	:		:		:
129952	0.01	3.69	8.52748	0.00101041	U	33.84	26.24	-0.366962	0.136675	-		MGC69323 protein [Xenopus tropicalis]	:	predicted protein [Thalassiosira pseudonana CCMP1335] &gt;gi|220972318|gb|EED90650.1| predicted protein [Thalassiosira pseudonana CCMP1335]	2e-59	:	B: transport; C: membrane; F: binding	:	Mitochondrial substrate carrier [IPR001993]	:
129977	3.63	12.41	1.77346	0.000283626	U	31.37	22.78	-0.461618	0.0753968	-			:	hypothetical protein BRAFLDRAFT_85619 [Branchiostoma floridae] &gt;gi|229295844|gb|EEN66488.1| hypothetical protein BRAFLDRAFT_85619 [Branchiostoma floridae]	1e-21	:		:		:
129982	0.66	12.41	4.23289	0.00029081	U	3.3	3.8	0.203533	0.813888	-			:	-	-	:		:		:
129989	12.54	45.96	1.87384	1.08675e-12	U	24.76	22.78	-0.120244	0.666174	-			:	hypothetical protein [Paramecium tetraurelia strain d4-2] &gt;gi|124425559|emb|CAK90344.1| unnamed protein product [Paramecium tetraurelia]	2e-07	:		:	G-protein beta WD-40 repeat [IPR001680]	:
130120	2.97	13.42	2.17585	2.23293e-05	U	1.24	1.04	-0.253757	0.829562	-			:	predicted protein [Phaeodactylum tricornutum CCAP 1055/1] &gt;gi|217407144|gb|EEC47081.1| predicted protein [Phaeodactylum tricornutum CCAP 1055/1]	4e-19	:		:		:
130181	15.18	56.69	1.90092	5.09548e-13	U	12.79	12.43	-0.04119	0.90453	-			:	mechanosensitive ion channel MscS [Persephonella marina EX-H1] &gt;gi|225645915|gb|ACO04101.1| mechanosensitive ion channel MscS [Persephonella marina EX-H1]	1e-06	:	C: membrane	:	Mechanosensitive (MS) ion channel [IPR006685]	:
130206	4.62	23.48	2.34547	5.73662e-07	U	33.43	27.96	-0.257779	0.289436	-		Pyridoxal-dependent decarboxylase [Roseiflexus sp. RS-1]	:	putative sphingosine-1-phosphate lyase [Myxococcus xanthus DK 1622] &gt;gi|108463691|gb|ABF88876.1| putative sphingosine-1-phosphate lyase [Myxococcus xanthus DK 1622]	3e-126	:	B: amino acid metabolism; F: carboxy-lyase activity; F: sphinganine-1-phosphate aldolase activity	:	Pyridoxal-dependent decarboxylase [IPR002129]	:
130222	8.58	84.54	3.30058	4.13065e-10	U	40.04	47.64	0.250731	0.221474	-		papain-type cysteine protease [Chlamydomonas reinhardtii]	:	papain-type cysteine protease [Chlamydomonas reinhardtii] &gt;gi|158271078|gb|EDO96905.1| papain-type cysteine protease [Chlamydomonas reinhardtii]	4e-74	:	B: proteolysis and peptidolysis; F: cathepsin F activity; F: cysteine-type endopeptidase activity; F: cysteine-type peptidase activity	:	Papain cysteine protease (C1) [IPR000668]	:
130228	5.94	19.12	1.68655	1.05466e-05	U	37.97	23.82	-0.672687	0.00516028	-		AGAP007882-PA [Anopheles gambiae str. PEST]	:	predicted protein [Physcomitrella patens subsp. patens] &gt;gi|162668718|gb|EDQ55320.1| predicted protein [Physcomitrella patens subsp. patens]	2e-65	:	F: molecular function unknown	:	Protein of unknown function UPF0023 [IPR002140]	:
130236	0.99	7.72	2.9631	0.000291094	U	23.94	19.33	-0.308582	0.287708	-			:	hypothetical protein [Dictyostelium discoideum AX4] &gt;gi|74844639|sp|Q95UQ1|GDIR1_DICDI RecName: Full=Putative rho GDP-dissociation inhibitor 1 &gt;gi|15422103|gb|AAK95683.1| Rho GDP-dissociation inhibitor [Dictyostelium discoideum] &gt;gi|60463706|gb|E	2e-30	:	C: cytoplasm; F: Rho GDP-dissociation inhibitor activity	:	RHO protein GDP dissociation inhibitor [IPR000406]	:
130244	31.34	65.41	1.06151	5.95862e-09	U	7.02	3.11	-1.17456	0.0597611	-			:	-	-	:	B: ATP synthesis coupled proton transport; C: membrane; C: proton-transporting two-sector ATPase complex; F: hydrogen-transporting ATP synthase activity, rotational mechanism; F: hydrogen-transporting ATPase activity, rotational mechanism	:	H+-transporting two-sector ATPase, gamma subunit [IPR000131]	:
130331	1.98	7.72	1.9631	0.00265947	U	98.23	64.21	-0.613366	2.59281e-05	-			:	transmembrane protein [Dictyostelium discoideum AX4] &gt;gi|11139714|gb|AAG31811.1|AF317500_1 putative transporter protein SSA662 [Dictyostelium discoideum] &gt;gi|28828125|gb|AAO50808.1| hypothetical protein [Dictyostelium discoideum] &gt;gi|60471003|gb|	8e-29	:		:		:
130337	1.32	34.89	4.7242	0.000127695	U	8.25	3.8	-1.11839	0.0492945	-			:	-	-	:		:		:
130406	0.99	58.37	5.88165	0.000193918	U	1.24	0.01	-6.9542	0.11116	-			:	hypothetical protein CC1G_02286 [Coprinopsis cinerea okayama7#130] &gt;gi|116508004|gb|EAU90899.1| hypothetical protein CC1G_02286 [Coprinopsis cinerea okayama7#130]	1	:		:	Prenyl group, CAAX box, attachment site [IPR001230]	:
130570	1.65	6.37	1.94883	0.00722768	U	6.19	6.56	0.0837564	0.895751	-		OSJNBb0079B02.5 [Oryza sativa (japonica cultivar-group)]	:	predicted protein [Micromonas sp. RCC299]	1e-18	:		:		:
130579	0.66	26.5	5.32738	0.000291769	U	57.78	40.04	-0.529128	0.00543441	-		AGAP006394-PA [Anopheles gambiae str. PEST]	:	PREDICTED: hypothetical protein [Strongylocentrotus purpuratus] &gt;gi|115631735|ref|XP_798720.2| PREDICTED: hypothetical protein [Strongylocentrotus purpuratus]	2e-50	:	B: carbohydrate metabolism; F: phosphotransferase activity, alcohol group as acceptor	:	ADP-specific Phosphofructokinase/Glucokinase conserved region [IPR007666]	:
130604	0.99	9.39	3.24562	0.00019818	U	11.14	6.56	-0.763982	0.0981844	-		Leucine Rich Repeat family protein [Tetrahymena thermophila SB210]	:	Leucine Rich Repeat family protein [Tetrahymena thermophila] &gt;gi|89294122|gb|EAR92110.1| Leucine Rich Repeat family protein [Tetrahymena thermophila SB210]	2e-60	:		:	Leucine-rich repeat [IPR001611]; Leucine-rich repeat, cysteine-containing type [IPR003885]	:
130681	1.32	8.39	2.66813	0.000244361	U	80.07	55.92	-0.517897	0.00123536	-			:	-	-	:		:		:
130687	0.01	4.36	8.76818	0.000272331	U	2.06	3.45	0.743952	0.405985	-			:	PREDICTED: similar to zinc finger protein 420 [Macaca mulatta]	0.4	:		:		:
130692	19.46	43.61	1.16415	3.73869e-07	U	5.78	2.07	-1.48144	0.0421535	-			:	-	-	:		:		:
130770	0.66	20.46	4.9542	0.000291447	U	11.56	15.88	0.45807	0.226953	-		Os02g0564500 [Oryza sativa (japonica cultivar-group)]	:	Vesicle transport protein SFT2B, putative [Perkinsus marinus ATCC 50983]	6e-24	:		:		:
130771	4.62	14.76	1.67573	0.000133373	U	8.67	5.87	-0.562671	0.263601	-			:	hypothetical protein TRIADDRAFT_61911 [Trichoplax adhaerens] &gt;gi|190579540|gb|EDV19633.1| hypothetical protein TRIADDRAFT_61911 [Trichoplax adhaerens]	0.05	:		:		:
130812	0.01	6.71	9.39017	2.71065e-06	U	15.27	21.06	0.463805	0.154579	-		pleiotropic drug resistance transporter [Phytophthora sojae]	:	pleiotropic drug resistance transporter [Phytophthora sojae]	0	:	F: ATP binding; F: ATPase activity; F: nucleoside-triphosphatase activity; F: nucleotide binding	:	ATP/GTP-binding site motif A (P-loop) [IPR001687]; ABC transporter [IPR003439]; AAA ATPase [IPR003593]	:
130830	24.08	198.59	3.04389	0	U	82.13	143.61	0.806175	8.80945e-11	-			:	predicted protein [Thalassiosira pseudonana CCMP1335] &gt;gi|220969378|gb|EED87719.1| predicted protein [Thalassiosira pseudonana CCMP1335]	0.2	:		:	Uncharacterized Cys-rich domain [IPR006461]	:
130851	39.59	85.21	1.10589	4.04393e-12	U	68.51	81.12	0.243743	0.121292	-		predicted protein [Physcomitrella patens subsp. patens]	:	acetylornithine transaminase [Dictyostelium discoideum AX4] &gt;gi|74897428|sp|Q55DT8|ARGD_DICDI RecName: Full=Probable acetylornithine aminotransferase, mitochondrial; Short=ACOAT; Flags: Precursor &gt;gi|60474176|gb|EAL72113.1| acetylornithine transamin	5e-113	:	B: arginine metabolism; F: acetylornithine transaminase activity; F: pyridoxal phosphate binding; F: transaminase activity	:	Acetylornithine and succinylornithine aminotransferase [IPR004636]; Aminotransferase class-III [IPR005814]	:
130876	7.59	32.54	2.10004	2.59486e-09	U	0	0			-			:	-	-	:		:		:
130886	2.31	21.8	3.23836	2.9057e-05	U	25.59	35.56	0.474675	0.0542859	-		predicted protein [Nematostella vectensis]	:	hypothetical protein [Paramecium tetraurelia strain d4-2] &gt;gi|124420477|emb|CAK85381.1| unnamed protein product [Paramecium tetraurelia]	4e-69	:	B: CTP biosynthesis; B: GTP biosynthesis; B: UTP biosynthesis; F: ATP binding; F: nucleoside-diphosphate kinase activity	:	Nucleoside diphosphate kinase [IPR001564]; Protein of unknown function DM10 [IPR006602]	:
131012	1.65	11.07	2.74612	8.45956e-05	U	0	0			-			:	putative protease [Oceanicaulis alexandrii HTCC2633] &gt;gi|83853169|gb|EAP91021.1| putative protease [Oceanicaulis alexandrii HTCC2633]	1e-19	:	B: transport; F: catalytic activity; F: transporter activity	:	Esterase/lipase/thioesterase [IPR000379]; Lipocalin-related protein and Bos/Can/Equ allergen [IPR000566]	:
131099	0.01	4.7	8.87652	0.000142673	U	0.01	1.38	7.10852	0.121695	-			:	hypothetical protein AaeL_AAEL006270 [Aedes aegypti] &gt;gi|108877937|gb|EAT42162.1| conserved hypothetical protein [Aedes aegypti]	2e-16	:	C: membrane; F: molecular function unknown	:	MtN3 and saliva related transmembrane protein [IPR004316]	:
131141	10.23	38.24	1.90228	2.47277e-11	U	0	0			-			:	putative glycosyl hydrolase [Flavobacteria bacterium BAL38] &gt;gi|126625115|gb|EAZ95804.1| putative glycosyl hydrolase [Flavobacteria bacterium BAL38]	3e-12	:	B: carbohydrate metabolism; F: hydrolase activity, hydrolyzing O-glycosyl compounds	:	Glycoside hydrolase, family 17 [IPR000490]	:
131157	0.01	4.36	8.76818	0.000271878	U	0	0			-			:	-	-	:		:		:
131166	4.62	11.41	1.30433	0.00635133	U	0	0			-			:	hypothetical protein [Pichia pastoris GS115] &gt;gi|238033880|emb|CAY71902.1| Hypothetical protein [Pichia pastoris GS115]	2e-12	:	B: carbohydrate metabolism; C: extracellular region; F: cellulose binding; F: hydrolase activity, hydrolyzing O-glycosyl compounds	:	Cellulose-binding domain, fungal type [IPR000254]	:
131292	0.01	4.36	8.76818	0.000272029	U	35.91	22.44	-0.678313	0.00615008	-			:	Pantothenate kinase, putative [Ricinus communis]	6e-59	:	B: coenzyme A biosynthesis; F: ATP binding; F: pantothenate kinase activity	:	Beta and gamma crystallin [IPR001064]; Eukaryotic pantothenate kinase [IPR004567]	:
131357	0.01	6.71	9.39017	2.71371e-06	U	0.01	1.38	7.10852	0.121754	-			:	-	-	:		:		:
131360	0.01	10.4	10.0224	1.65262e-09	U	24.76	42.46	0.778093	0.000832518	-			:	endo-glucanase RCE3 [Schizosaccharomyces japonicus yFS275] &gt;gi|212000294|gb|EEB05954.1| endo-glucanase RCE3 [Schizosaccharomyces japonicus yFS275]	2e-10	:	B: carbohydrate metabolism; C: extracellular region; F: cellulose binding; F: hydrolase activity, hydrolyzing O-glycosyl compounds	:	Cellulose-binding domain, fungal type [IPR000254]	:
131405	41.57	89.9	1.11278	1.59528e-12	U	3.3	2.76	-0.257798	0.73639	-			:	-	-	:		:		:
131438	8.58	36.9	2.10457	4.1287e-10	U	110.61	68.01	-0.701663	4.16521e-07	-		ATP-dependent protease ATP-binding subunit [Erythrobacter litoralis HTCC2594]	:	predicted protein [Phaeodactylum tricornutum CCAP 1055/1] &gt;gi|217409750|gb|EEC49681.1| predicted protein [Phaeodactylum tricornutum CCAP 1055/1]	4e-99	:	B: protein transport; F: ATP binding; F: ATPase activity; F: nucleoside-triphosphatase activity; F: nucleotide binding; F: pancreatic elastase activity; F: plasminogen activator activity; F: proprotein convertase activity; F: protein binding; F: serine-type endopeptidase activity; F: serine-type signal peptidase activity; F: subtilase activity	:	ATP/GTP-binding site motif A (P-loop) [IPR001687]; AAA ATPase [IPR003593]; AAA ATPase, central region [IPR003959]; ATP-dependent Clp protease ATP-binding subunit ClpX [IPR004487]	:
131499	2.64	177.46	6.07081	1.71392e-05	U	18.57	18.3	-0.0211302	0.938129	-		NPK2 [Nicotiana tabacum]	:	NPK2 [Nicotiana tabacum]	3e-55	:	B: protein amino acid phosphorylation; C: intracellular; F: 3-phosphoinositide-dependent protein kinase activity; F: AMP-activated protein kinase activity; F: ATP binding; F: atypical protein kinase C activity; F: calcium-dependent protein kinase C activity; F: calmodulin regulated protein kinase activity; F: casein kinase activity; F: casein kinase I activity; F: cGMP-dependent protein kinase ac…	:	Zn-finger, B-box [IPR000315]; Protein kinase [IPR000719]; Tyrosine protein kinase [IPR001245]; Sterile alpha motif SAM [IPR001660]; Serine/threonine protein kinase [IPR002290]	:
131575	8.91	28.85	1.69507	3.78764e-08	U	105.25	63.86	-0.720836	4.33841e-07	-			:	-	-	:		:		:
131617	0.01	2.68	8.06609	0.00723731	U	0.01	1.04	6.70044	0.214736	-			:	-	-	:	B: transport; C: extracellular region; F: transporter activity	:	Casein, alpha/beta [IPR001588]	:
131706	6.93	20.46	1.56188	1.62157e-05	U	28.89	26.24	-0.138802	0.588575	-		intraflagellar transport protein IFT88 [Trypanosoma brucei TREU927]	:	-	-	:	F: oxidoreductase activity	:	Aldo/keto reductase [IPR001395]; TPR repeat [IPR001440]; EGF-like domain [IPR006209]; Kelch repeat [IPR006652]	:
131711	7.26	45.96	2.66234	4.76896e-09	U	4.13	5.52	0.418526	0.526214	-		similar to Dictyostelium discoideum (Slime mold). Developmental protein DG1037 (Fragment)	:	ankyrin repeat-containing protein [Dictyostelium discoideum AX4] &gt;gi|165988666|gb|EDR41098.1| ankyrin repeat-containing protein [Dictyostelium discoideum AX4]	5e-25	:		:		:
131775	0.01	7.38	9.52748	7.11779e-07	U	0	0			-		SCP-like extracellular [Frankia sp. EAN1pec]	:	SCP-like extracellular [Frankia sp. EAN1pec] &gt;gi|158107489|gb|ABW09686.1| SCP-like extracellular [Frankia sp. EAN1pec]	5e-22	:	C: extracellular region	:	Allergen V5/Tpx-1 related [IPR001283]	:
131958	120.41	301.24	1.32296	4.04902e-12	U	0	0			-			:	-	-	:	F: glucan 1,4-alpha-glucosidase activity	:	PT repeat [IPR006970]	:
131994	5.94	23.48	1.9829	8.49938e-08	U	35.08	21.4	-0.713038	0.00463534	-			:	cAMP-dependent protein kinase catalytic subunit, putative [Ixodes scapularis] &gt;gi|215500771|gb|EEC10265.1| cAMP-dependent protein kinase catalytic subunit, putative [Ixodes scapularis]	0.5	:		:		:
132035	0.01	2.68	8.06609	0.00725014	U	0	0			-			:	putative haustorium-specific membrane protein [Phytophthora infestans]	4e-88	:		:		:
132089	22.76	47.3	1.05534	1.05312e-06	U	99.06	56.61	-0.807246	5.93711e-08	-		predicted: similar to Probable E3 ubiquitin-protein ligase HERC3 (HECT domain and RCC1-like domain-containing protein 3) [Equus caballus]	:	regulator of chromosome condensation (RCC1) domain-containing protein [Dictyostelium discoideum AX4] &gt;gi|21281379|gb|AAM45266.1| similar to Homo sapiens (Human). HERC2 protein [Dictyostelium discoideum] &gt;gi|60470703|gb|EAL68677.1| regulator of chrom	9e-56	:	F: ATP binding; F: protein binding	:	BTB/POZ domain [IPR000210]; Regulator of chromosome condensation, RCC1 [IPR000408]; ATP/GTP-binding site motif A (P-loop) [IPR001687]	:
132153	58.39	175.44	1.58718	0	U	44.16	50.75	0.200668	0.314886	-		Phosphatidylinositol 4-kinase (PI4-kinase) (PtdIns-4-kinase) (PI4K-alpha)	:	phosphatidylinositol 4-kinase-like protein [Thalassiosira pseudonana CCMP1335] &gt;gi|220973697|gb|EED92027.1| phosphatidylinositol 4-kinase-like protein [Thalassiosira pseudonana CCMP1335]	4e-66	:	F: 1-phosphatidylinositol 4-kinase activity; F: phosphotransferase activity, alcohol group as acceptor; F: zinc ion binding	:	Zn-finger, FYVE type [IPR000306]; Phosphatidylinositol 3- and 4-kinase [IPR000403]; Pleckstrin-like [IPR001849]	:
132166	0.01	14.76	10.5275	2.63525e-13	U	0.01	1.38	7.10852	0.121263	-			:	-	-	:		:		:
132188	14.19	29.18	1.04011	0.000182709	U	7.43	11.05	0.572612	0.220171	-			:	hypothetical protein BRAFLDRAFT_70261 [Branchiostoma floridae] &gt;gi|229285072|gb|EEN55802.1| hypothetical protein BRAFLDRAFT_70261 [Branchiostoma floridae]	2e-23	:		:	Nuclear protein SET [IPR001214]; Zn-finger, MYND type [IPR002893]	:
132192	9.9	46.63	2.23576	3.73292e-11	U	44.16	74.22	0.749068	1.54315e-05	-		predicted protein [Nematostella vectensis]	:	hypothetical protein BRAFLDRAFT_115123 [Branchiostoma floridae]	9e-51	:	B: carbohydrate metabolism; B: pentose-phosphate shunt; F: 6-phosphogluconolactonase activity	:	6-phosphogluconolactonase [IPR005900]; Glucosamine/galactosamine-6-phosphate isomerase [IPR006148]	:
132196	397.53	928.88	1.22443	2.23211e-11	U	345.87	483.98	0.484718	0	-		actin depolymerizing factor 7 [Gossypium hirsutum]	:	the actin binding protein cofilin-like protein [Thalassiosira pseudonana CCMP1335] &gt;gi|220975177|gb|EED93506.1| the actin binding protein cofilin-like protein [Thalassiosira pseudonana CCMP1335]	5e-37	:	C: intracellular; F: actin binding	:	Armadillo repeat [IPR000225]; Actin-binding, cofilin/tropomyosin type [IPR002108]	:
132232	1.32	6.71	2.34577	0.00183877	U	100.71	99.42	-0.0185989	0.889713	-		Carboxyvinyl-carboxyphosphonate phosphorylmutase [Sorangium cellulosum 'So ce 56']	:	predicted protein [Phaeodactylum tricornutum CCAP 1055/1] &gt;gi|217410985|gb|EEC50914.1| predicted protein [Phaeodactylum tricornutum CCAP 1055/1]	1e-78	:	B: metabolism; F: carboxyvinyl-carboxyphosphonate phosphorylmutase activity; F: catalytic activity	:	Isocitrate lyase and phosphorylmutase [IPR000918]	:
132233	32	1067.09	5.05947	4.44477e-13	U	73.05	88.72	0.280375	0.0626731	-			:	-	-	:		:		:
132241	3.3	17.11	2.3743	5.81837e-06	U	0	0			-			:	glycosyl transferase group 1 [Cyanothece sp. PCC 8802] &gt;gi|196206148|gb|EDY00946.1| glycosyl transferase group 1 [Cyanothece sp. PCC 8802]	2e-16	:		:		:
132260	1.65	21.8	3.72379	7.9994e-05	U	0	0			-			:	hypothetical protein Pmar_PMAR009357 [Perkinsus marinus ATCC 50983]	1e-30	:		:		:
132315	0.66	5.7	3.11042	0.00106689	U	2.48	0.69	-1.84567	0.134143	-		Alpha-N-arabinofuranosidase B precursor (Arabinosidase B) (ABF B)	:	RecName: Full=Alpha-N-arabinofuranosidase B; Short=Arabinosidase B; Short=ABF B; Flags: Precursor &gt;gi|431014|gb|AAB53944.1| alpha-L-arabinofuranosidase precursor [Aspergillus niger]	3e-89	:		:		:
132317	7.59	19.46	1.35834	0.000167267	U	1.65	2.07	0.327165	0.791939	-			:	-	-	:		:		:
132327	0.66	8.39	3.66813	0.000295571	U	16.1	31.76	0.98015	0.000443987	-			:	-	-	:		:		:
132369	7.59	25.83	1.76688	9.02559e-08	U	0	0			-			:	aerobic respiration control sensor protein ArcB [Vibrio shilonii AK1] &gt;gi|148835819|gb|EDL52783.1| aerobic respiration control sensor protein ArcB [Vibrio shilonii AK1]	0.04	:		:		:
132402	280.74	4618.91	4.04025	1.01311e-11	U	0	0			-		elicitor-like mating protein M81 [Phytophthora infestans]	:	elicitor-like mating protein M81 [Phytophthora infestans] &gt;gi|37930527|gb|AAP74661.1| elicitor-like transglutaminase M81 [Phytophthora infestans]	5e-97	:	F: glucan 1,4-alpha-glucosidase activity	:	Proline-rich region [IPR000694]	:
132405	0.01	6.04	9.2384	1.02352e-05	U	0	0			-		elicitor-like transglutaminase M81B [Phytophthora infestans]	:	elicitor-like transglutaminase M81B [Phytophthora infestans]	8e-134	:	B: transport; C: membrane; F: receptor activity; F: transporter activity	:	TonB-dependent receptor protein [IPR000531]; Proline-rich region [IPR000694]	:
132463	0.99	17.11	4.11127	0.000193863	U	13.62	15.19	0.157395	0.678425	-			:	potassium channel tetramerisation domain containing protein, putative [Perkinsus marinus ATCC 50983]	5e-05	:	B: potassium ion transport; C: membrane; C: voltage-gated potassium channel complex; F: voltage-gated potassium channel activity	:	K+ channel tetramerisation [IPR003131]	:
132464	8.25	21.47	1.37986	5.92668e-05	U	8.25	6.21	-0.409801	0.413497	-			:	-	-	:		:		:
132504	0.99	9.06	3.19401	0.000201588	U	20.22	20.71	0.0345446	0.919224	-			:	hypothetical protein [Dictyostelium discoideum AX4] &gt;gi|60470545|gb|EAL68525.1| hypothetical protein DDBDRAFT_0218113 [Dictyostelium discoideum AX4]	9e-08	:		:		:
132562	2.64	61.72	4.54713	1.70756e-05	U	179.54	351.77	0.970327	4.5428e-12	-			:	predicted protein [Populus trichocarpa] &gt;gi|222845257|gb|EEE82804.1| predicted protein [Populus trichocarpa]	0.0006	:		:		:
132602	7.59	27.17	1.83984	1.7654e-08	U	10.32	13.46	0.383235	0.346072	-			:	RecName: Full=Cortactin-binding protein 2; Short=CortBP2 &gt;gi|119514806|gb|ABL76173.1| cortactin-binding protein 2 [Echinops telfairi]	6e-13	:		:	Ankyrin [IPR002110]	:
132609	69.61	205.3	1.56037	1.86578e-12	U	139.5	171.91	0.301388	0.00471045	-		phospholipid hydroperoxide glutathione peroxidase [Phytophthora sojae]	:	phospholipid hydroperoxide glutathione peroxidase [Phytophthora sojae]	9e-69	:	B: response to oxidative stress; F: glutathione peroxidase activity	:	Glutathione peroxidase [IPR000889]	:
132646	29.36	332.44	3.50117	0	U	0	0			-			:	hypothetical protein [Dictyostelium discoideum AX4] &gt;gi|60463212|gb|EAL61405.1| hypothetical protein DDBDRAFT_0184222 [Dictyostelium discoideum AX4]	0.007	:		:		:
132667	18.47	54.68	1.56583	5.90013e-13	U	4.95	11.39	1.20227	0.0159476	-			:	predicted protein [Thalassiosira pseudonana CCMP1335] &gt;gi|220968221|gb|EED86570.1| predicted protein [Thalassiosira pseudonana CCMP1335]	7e-34	:	F: molecular function unknown	:	Eukaryotic protein of unknown function DUF292 [IPR005061]	:
132703	4.62	13.42	1.53842	0.00065505	U	0	0			-			:	-	-	:		:		:
132810	2.31	36.23	3.97122	2.91715e-05	U	60.26	52.13	-0.209087	0.242753	-			:	-	-	:	B: DNA methylation; F: DNA binding	:	C-5 cytosine-specific DNA methylase [IPR001525]	:
132830	15.51	53	1.77279	0	U	44.58	69.73	0.645383	0.000256282	-		Glu/Leu/Phe/Val dehydrogenase, C terminal [Geobacter uraniumreducens Rf4]	:	-	-	:	B: amino acid metabolism; F: glutamate dehydrogenase activity; F: oxidoreductase activity	:	Glu/Leu/Phe/Val dehydrogenase [IPR006095]; Glu/Leu/Phe/Val dehydrogenase, C terminal [IPR006096]	:
132858	52.45	181.48	1.7908	5.48428e-13	U	4.13	4.14	0.00348899	0.987904	-		mannitol-1-phosphate dehydrogenase [Cryptococcus neoformans var. neoformans]	:	alcohol dehydrogenase [Phaffia rhodozyma]	2e-132	:	F: alcohol dehydrogenase activity; F: alcohol dehydrogenase activity, iron-dependent; F: alcohol dehydrogenase activity, metal ion-independent; F: alcohol dehydrogenase activity, zinc-dependent; F: oxidoreductase activity; F: zinc ion binding	:	Zinc-containing alcohol dehydrogenase superfamily [IPR002085]	:
132901	0.01	3.35	8.38802	0.00195897	U	6.19	4.83	-0.357916	0.535408	-			:	-	-	:		:		:
132996	18.8	79.17	2.07422	4.21534e-13	U	213.8	166.73	-0.358748	0.000158353	-		vacuolar proton translocating ATPase A subunit, putative [Phytophthora infestans]	:	vacuolar proton translocating ATPase A subunit, putative [Phytophthora infestans]	0	:	B: proton transport; C: membrane; F: hydrogen-transporting ATP synthase activity, rotational mechanism; F: hydrogen-transporting ATPase activity, rotational mechanism; F: hydrogen-transporting two-sector ATPase activity	:	V-type ATPase, 116 kDa subunit [IPR002490]	:
133011	14.19	78.16	2.46156	7.43869e-13	U	5.78	3.45	-0.744473	0.243965	-		B0414F07.3 [Oryza sativa (indica cultivar-group)]	:	predicted protein [Micromonas sp. RCC299]	8e-17	:		:		:
133031	3.96	57.7	3.865	1.84461e-06	U	0.01	2.07	7.69349	0.040055	-			:	pectate lyase [Streptomyces ghanaensis ATCC 14672]	0.001	:		:		:
133072	0.01	2.68	8.06609	0.00722453	U	2.89	0.69	-2.0664	0.0787577	-			:	-	-	:		:		:
133086	0.66	11.07	4.06805	0.000290684	U	0	0			-			:	-	-	:		:		:
133117	0.66	7.38	3.48308	0.000327934	U	9.08	6.56	-0.468996	0.335048	-		glutathione peroxidase GSH-PX3 [Lotus corniculatus var. japonicus]	:	hypothetical protein SORBIDRAFT_0010s007790 [Sorghum bicolor] &gt;gi|241946955|gb|EES20100.1| hypothetical protein SORBIDRAFT_0010s007790 [Sorghum bicolor]	1e-43	:	B: response to oxidative stress; F: glutathione peroxidase activity	:	Glutathione peroxidase [IPR000889]	:
133120	221.69	3446.82	3.95865	5.32463e-12	U	43.34	24.16	-0.843079	0.000238143	-			:	aminotransferase, putative [Toxoplasma gondii ME49] &gt;gi|211966548|gb|EEB01744.1| aminotransferase, putative [Toxoplasma gondii ME49] &gt;gi|221483479|gb|EEE21798.1| aminotransferase, putative [Toxoplasma gondii GT1] &gt;gi|221507949|gb|EEE33536.1| amin	8e-90	:	B: biosynthesis; B: lysine biosynthesis via diaminopimelate; F: aspartate transaminase activity; F: dihydrodipicolinate reductase activity; F: transferase activity, transferring nitrogenous groups	:	Dihydrodipicolinate reductase [IPR000846]; Aminotransferase, class I and II [IPR004839]	:
133121	24.74	65.08	1.39537	0	U	5.37	4.83	-0.152899	0.798115	-			:	phosphatidate cytidylyltransferase [Flavobacterium johnsoniae UW101] &gt;gi|146154771|gb|ABQ05625.1| phosphatidate cytidylyltransferase [Flavobacterium johnsoniae UW101]	0.003	:		:		:
133134	11.55	65.08	2.49432	2.71252e-12	U	6.6	13.81	1.06518	0.0156413	-			:	hypothetical protein OsI_07657 [Oryza sativa Indica Group]	4e-27	:		:	CAP-Gly domain [IPR000938]	:
133152	9.57	40.93	2.09657	6.7454e-11	U	24.35	12.43	-0.970095	0.00206648	-		predicted: similar to CG5721-PA [Nasonia vitripennis]	:	armadillo repeat containing 6 [Bos taurus] &gt;gi|148877354|gb|AAI46082.1| ARMC6 protein [Bos taurus]	4e-50	:		:	Armadillo repeat [IPR000225]	:
133193	104.91	660.51	2.65443	1.26835e-12	U	66.86	114.26	0.773105	2.73407e-08	-			:	predicted protein [Thalassiosira pseudonana CCMP1335] &gt;gi|220972395|gb|EED90727.1| predicted protein [Thalassiosira pseudonana CCMP1335]	8e-09	:		:		:
133205	89.73	184.84	1.04261	4.27646e-12	U	37.56	25.89	-0.536802	0.0244228	-		predicted protein [Nematostella vectensis]	:	PREDICTED: similar to mitochondrial ribosomal protein L15 [Hydra magnipapillata]	8e-42	:	B: protein biosynthesis; B: proteolysis and peptidolysis; C: intracellular; C: large ribosomal subunit; C: ribosome; F: cysteine-type endopeptidase activity; F: structural constituent of ribosome	:	Eukaryotic thiol (cysteine) protease [IPR000169]; Ribosomal protein L15 [IPR001196]; Ribosomal protein L15, bacterial form [IPR005749]	:
133224	7.92	16.44	1.05364	0.00542159	U	27.24	17.95	-0.601743	0.0338904	-		predicted protein [Physcomitrella patens subsp. patens]	:	predicted protein [Physcomitrella patens subsp. patens] &gt;gi|162679760|gb|EDQ66203.1| predicted protein [Physcomitrella patens subsp. patens]	2e-32	:	B: proteolysis and peptidolysis; C: membrane; F: cysteine-type peptidase activity; F: peptidase activity; F: serine-type peptidase activity	:	Bacterial signal peptidase S26A [IPR000223]; Signal peptidase [IPR000508]	:
133233	1.65	10.4	2.65605	9.51386e-05	U	81.31	89.06	0.131345	0.372144	-			:	hypothetical protein BRAFLDRAFT_87549 [Branchiostoma floridae] &gt;gi|229280558|gb|EEN51325.1| hypothetical protein BRAFLDRAFT_87549 [Branchiostoma floridae]	3e-05	:		:		:
133234	7.59	36.9	2.28145	2.58832e-09	U	163.03	101.84	-0.678833	2.04157e-09	-			:	PREDICTED: hypothetical protein [Strongylocentrotus purpuratus] &gt;gi|115925978|ref|XP_001184315.1| PREDICTED: hypothetical protein [Strongylocentrotus purpuratus]	4e-18	:		:	G-protein beta WD-40 repeat [IPR001680]	:
133277	0.99	8.39	3.08317	0.00022287	U	0	0			-		predicted: similar to membrane-bound catechol O-methyltransferase [Monodelphis domestica]	:	PREDICTED: similar to membrane-bound catechol O-methyltransferase [Monodelphis domestica]	9e-40	:	F: catechol O-methyltransferase activity; F: S-adenosylmethionine-dependent methyltransferase activity	:	SAM (and some other nucleotide) binding motif [IPR000051]	:
133287	0.01	4.7	8.87652	0.000142464	U	0	0			-		elicitor-like mating protein M81 [Phytophthora infestans]	:	transglutaminase elicitor precursor [Phytophthora cinnamomi]	2e-51	:		:		:
133310	29.03	58.7	1.01582	1.19938e-07	U	34.26	55.58	0.698041	0.000486026	-		CHORD family protein [Tetrahymena thermophila SB210]	:	hypothetical protein [Trypanosoma brucei TREU927] &gt;gi|83642497|emb|CAJ16528.1| hypothetical protein, conserved [Trypanosoma brucei]	4e-42	:		:	CHORD [IPR007051]	:
133320	0.01	13.42	10.3902	3.72731e-12	U	0	0			-			:	hypothetical protein MXAN_6334 [Myxococcus xanthus DK 1622] &gt;gi|108463595|gb|ABF88780.1| conserved domain protein [Myxococcus xanthus DK 1622]	2e-32	:		:		:
133351	0.01	18.11	10.8226	6.63344e-15	U	1.65	3.45	1.06413	0.257727	-			:	-	-	:		:		:
133356	22.1	48.98	1.14815	9.32125e-08	U	76.77	48.33	-0.667624	6.23408e-05	-		chaperonin 10 [Chlamydomonas reinhardtii]	:	chaperonin 10 [Chlamydomonas reinhardtii] &gt;gi|158280183|gb|EDP05941.1| chaperonin 10 [Chlamydomonas reinhardtii]	4e-23	:	B: protein folding; F: ATP binding	:	Chaperonin Cpn10 [IPR001476]	:
133416	19.46	54.68	1.4905	3.20591e-12	U	5.37	9.32	0.795408	0.128524	-			:	hypothetical protein BRAFLDRAFT_119296 [Branchiostoma floridae] &gt;gi|229285755|gb|EEN56480.1| hypothetical protein BRAFLDRAFT_119296 [Branchiostoma floridae]	1e-11	:	B: protein ubiquitination; C: ubiquitin ligase complex; F: phosphatidylcholine-retinol O-acyltransferase activity; F: ubiquitin-protein ligase activity; F: zinc ion binding	:	Zn-finger, RING [IPR001841]	:
133451	4.62	16.1	1.8011	2.51432e-05	U	21.05	19.68	-0.09709	0.747081	-			:	putative FHA domain containing protein [Clostridium thermocellum DSM 4150] &gt;gi|196197364|gb|EDX92224.1| putative FHA domain containing protein [Clostridium thermocellum DSM 4150]	0.004	:	F: glucan 1,4-alpha-glucosidase activity	:		:
133536	0.01	12.41	10.2773	2.81257e-11	U	0	0			-			:	-	-	:		:	Proline-rich region [IPR000694]; Carbohydrate kinase, PfkB [IPR002173]	:
133542	0.01	8.39	9.71253	9.4732e-08	U	33.84	17.95	-0.914746	0.000512925	-			:	hypothetical protein [Monosiga brevicollis MX1] &gt;gi|163773674|gb|EDQ87312.1| predicted protein [Monosiga brevicollis MX1]	8e-31	:	B: vesicle docking during exocytosis; C: exocyst	:	Exocyst complex subunit Sec15-like [IPR007225]	:
133570	0.01	2.68	8.06609	0.00723571	U	4.54	4.49	-0.0159769	0.962975	-			:	-	-	:		:		:
133573	2.64	23.82	3.17356	1.70871e-05	U	0	0			-			:	-	-	:		:		:
133589	0.01	3.35	8.38802	0.00195516	U	0	0			-			:	hypothetical protein CBG09753 [Caenorhabditis briggsae AF16] &gt;gi|74791149|sp|Q61JK7|CP080_CAEBR RecName: Full=UPF0468 protein C16orf80 homolog &gt;gi|187031253|emb|CAP29314.1| Hypothetical protein CBG09753 [Caenorhabditis briggsae]	1e-11	:		:		:
133604	11.22	371.02	5.04735	4.24496e-12	U	132.9	118.41	-0.16655	0.168725	-			:	predicted protein [Micromonas sp. RCC299]	0.9	:		:		:
133629	1.32	6.04	2.19401	0.00476669	U	0.01	0.69	6.10852	0.359402	-			:	hypothetical protein AN6672.2 [Aspergillus nidulans FGSC A4] &gt;gi|40738425|gb|EAA57615.1| predicted protein [Aspergillus nidulans FGSC A4]	3e-39	:		:		:
133706	2.64	9.39	1.83059	0.00141505	U	44.16	39.35	-0.166377	0.423915	-			:	predicted protein [Nematostella vectensis] &gt;gi|156213154|gb|EDO34183.1| predicted protein [Nematostella vectensis]	1e-15	:		:		:
133708	24.08	62.06	1.36583	2.70474e-12	U	7.43	3.8	-0.967363	0.100348	-			:	-	-	:		:		:
133711	0.01	22.14	11.1124	6.54687e-15	U	0.83	0.69	-0.266515	0.851064	-			:	glycoside hydrolase family 3 protein [Flavobacterium johnsoniae UW101] &gt;gi|146153742|gb|ABQ04596.1| Candidate beta-glycosidase; Glycoside hydrolase family 3 [Flavobacterium johnsoniae UW101]	5e-120	:	B: carbohydrate metabolism; F: beta-glucosidase activity; F: hydrolase activity, hydrolyzing O-glycosyl compounds	:	Glycoside hydrolase, family 3, N-terminal [IPR001764]; Glycoside hydrolase, family 3, C-terminal [IPR002772]	:
133721	37.61	108.35	1.52651	6.28579e-13	U	9.08	8.63	-0.0733317	0.865565	-		predicted protein [Physcomitrella patens subsp. patens]	:	-	-	:		:		:
133736	0.99	322.71	8.34859	0.000193973	U	1.24	2.07	0.739291	0.545062	-			:	-	-	:		:		:
133816	20.78	69.44	1.74057	0	U	0.01	1.04	6.70044	0.214837	-			:	-	-	:	B: homoiothermy; B: response to freezing; F: ice binding	:	Antifreeze protein, type I [IPR000104]	:
133836	0.01	35.56	11.796	6.56293e-15	U	0.83	1.38	0.733485	0.644119	-		necrosis-inducing-like protein [Phytophthora sojae]	:	necrosis-inducing-like protein [Phytophthora sojae]	2e-55	:		:	Necrosis inducing [IPR008701]	:
133908	0.01	9.73	9.9263	6.3939e-09	U	0.83	1.04	0.3254	0.874995	-		predicted: similar to neutral/alkaline ceramidase [Ornithorhynchus anatinus]	:	alkaline ceramidase [Myxococcus xanthus DK 1622] &gt;gi|108464095|gb|ABF89280.1| alkaline ceramidase [Myxococcus xanthus DK 1622]	4e-112	:		:	Neutral/alkaline nonlysosomal ceramidase [IPR006823]	:
133929	3.63	9.73	1.42247	0.00726456	U	7.43	2.42	-1.61836	0.0125634	-			:	-	-	:	B: transport; C: periplasmic space (sensu Gram-negative Bacteria); F: transporter activity	:	Bacterial extracellular solute-binding protein, family 3 [IPR001638]	:
133971	0.99	5.03	2.34506	0.0079372	U	4.13	2.42	-0.771135	0.314003	-			:	unknown protein [Arabidopsis thaliana] &gt;gi|5103835|gb|AAD39665.1|AC007591_30 ESTs gb|T22508, gb|H36196 and gb|AI100134 come from this gene. [Arabidopsis thaliana] &gt;gi|12484217|gb|AAG54007.1|AF336926_1 unknown protein [Arabidopsis thaliana] &gt;gi|26	3e-09	:		:		:
133972	0.99	9.73	3.29694	0.00019595	U	4.13	2.07	-0.996511	0.217437	-		predicted protein [Physcomitrella patens subsp. patens]	:	wd-repeat protein, putative [Perkinsus marinus ATCC 50983]	8e-72	:		:	Regulator of chromosome condensation, RCC1 [IPR000408]; G-protein beta WD-40 repeat [IPR001680]; Carbohydrate kinase, PfkB [IPR002173]	:
133988	0.01	15.43	10.5915	7.20482e-14	U	2.89	0.69	-2.0664	0.0788183	-			:	putative acetyltransferase [Symbiobacterium thermophilum IAM 14863] &gt;gi|51856800|dbj|BAD40958.1| putative acetyltransferase [Symbiobacterium thermophilum IAM 14863]	2e-05	:	F: N-acetyltransferase activity	:	GCN5-related N-acetyltransferase [IPR000182]	:
133989	1.32	33.21	4.65301	0.000127316	U	8.67	8.98	0.0506835	0.927495	-			:	PREDICTED: similar to Myocilin precursor (Trabecular meshwork-induced glucocorticoid response protein) [Equus caballus]	1	:		:		:
134057	0.99	7.38	2.89812	0.000362837	U	47.46	78.71	0.729835	1.35864e-05	-		COG0318: Acyl-CoA synthetases (AMP-forming)/AMP-acid ligases II [Nostoc punctiforme PCC 73102]	:	PREDICTED: hypothetical protein [Nasonia vitripennis]	5e-109	:	B: metabolism; B: proteolysis and peptidolysis; F: aspartic-type endopeptidase activity; F: catalytic activity; F: long-chain-fatty-acid-CoA ligase activity	:	AMP-dependent synthetase and ligase [IPR000873]; Eukaryotic/viral aspartic protease, active site [IPR001969]	:
134104	9.57	31.2	1.70496	8.58448e-09	U	137.85	129.45	-0.0907043	0.435904	-			:	predicted protein [Phaeodactylum tricornutum CCAP 1055/1] &gt;gi|217406895|gb|EEC46833.1| predicted protein [Phaeodactylum tricornutum CCAP 1055/1]	0	:	B: apoptosis; B: cell proliferation; B: protein-nucleus import, docking; C: cytoplasm; C: nuclear pore; C: nucleus; F: importin-alpha export receptor activity; F: protein transporter activity	:	Importin-beta, N-terminal [IPR001494]; CAS/CSE protein C-terminal [IPR005043]	:
134141	0.99	66.42	6.06805	0.000194361	U	2.48	5.52	1.15433	0.116784	-			:	predicted protein [Phaeodactylum tricornutum CCAP 1055/1] &gt;gi|217406115|gb|EEC46055.1| predicted protein [Phaeodactylum tricornutum CCAP 1055/1]	4e-20	:		:		:
134170	2.64	12.08	2.19401	5.00528e-05	U	19.81	20.02	0.0152131	0.969844	-			:	beta-glucosidase [Phaeodactylum tricornutum CCAP 1055/1] &gt;gi|217409064|gb|EEC48996.1| beta-glucosidase [Phaeodactylum tricornutum CCAP 1055/1]	3e-122	:	B: carbohydrate metabolism; F: beta-glucosidase activity; F: hydrolase activity, hydrolyzing O-glycosyl compounds	:	Glycoside hydrolase, family 3, N-terminal [IPR001764]; Glycoside hydrolase, family 3, C-terminal [IPR002772]	:
134277	0.01	4.36	8.76818	0.00027218	U	16.92	10.36	-0.707706	0.053845	-			:	7 transmebrane protein Gpr8 [Phytophthora sojae]	0	:	F: nucleic acid binding	:	RNA-binding region RNP-1 (RNA recognition motif) [IPR000504]	:
134305	3.96	11.07	1.48308	0.00289366	U	24.76	30.03	0.278393	0.289662	-			:	hypothetical protein THAPSDRAFT_261387 [Thalassiosira pseudonana CCMP1335] &gt;gi|220976429|gb|EED94756.1| hypothetical protein THAPSDRAFT_261387 [Thalassiosira pseudonana CCMP1335]	6e-24	:		:		:
134323	10.89	30.19	1.47107	4.18588e-07	U	5.78	4.83	-0.259046	0.659494	-			:	SNF2 family helicase, putative [Aspergillus flavus NRRL3357] &gt;gi|220695049|gb|EED51392.1| SNF2 family helicase, putative [Aspergillus flavus NRRL3357]	0.005	:		:		:
134360	42.89	90.91	1.0838	1.31359e-12	U	12.79	13.46	0.0736621	0.860769	-			:	predicted protein [Phaeodactylum tricornutum CCAP 1055/1] &gt;gi|217408780|gb|EEC48713.1| predicted protein [Phaeodactylum tricornutum CCAP 1055/1]	2e-30	:	F: N-acetyltransferase activity	:	GCN5-related N-acetyltransferase [IPR000182]	:
134434	59.05	195.57	1.72768	0	U	187.79	230.94	0.298398	0.00109103	-		predicted protein [Nematostella vectensis]	:	predicted protein [Phaeodactylum tricornutum CCAP 1055/1] &gt;gi|209582508|gb|ACI65129.1| predicted protein [Phaeodactylum tricornutum CCAP 1055/1]	5e-136	:	B: ATP synthesis coupled proton transport; C: proton-transporting two-sector ATPase complex; F: hydrogen-transporting ATP synthase activity, rotational mechanism; F: hydrogen-transporting ATPase activity, rotational mechanism	:	H+-transporting two-sector ATPase, C (AC39) subunit [IPR002843]	:
134481	0.01	13.42	10.3902	3.73208e-12	U	2.48	2.42	-0.0353331	0.946577	-			:	zinc finger protein FYVE domain containing protein, putative [Perkinsus marinus ATCC 50983]	1e-09	:	F: zinc ion binding	:	Zn-finger, FYVE type [IPR000306]	:
134691	0.01	16.1	10.6528	2.21028e-14	U	1.24	0.69	-0.845672	0.564441	-			:	predicted protein [Phaeodactylum tricornutum CCAP 1055/1] &gt;gi|217406115|gb|EEC46055.1| predicted protein [Phaeodactylum tricornutum CCAP 1055/1]	0.009	:		:		:
134730	2.97	27.17	3.19348	9.95366e-06	U	2.48	4.14	0.739291	0.36064	-		elicitin-like protein SOL11B [Phytophthora sojae]	:	elicitin-like protein SOL11B [Phytophthora sojae]	3e-43	:		:		:
134753	11.22	30.53	1.44415	5.28357e-07	U	10.32	7.59	-0.443271	0.330402	-			:	-	-	:		:		:
134802	0.01	3.35	8.38802	0.00195326	U	3.3	2.07	-0.672835	0.42168	-		endo-1,3-beta-glucanase [Pichia stipitis CBS 6054]	:	-	-	:		:		:
134827	8.58	81.52	3.2481	4.13957e-10	U	227	225.77	-0.0078385	0.929181	-			:	-	-	:		:		:
134871	0.01	5.37	9.06878	3.84348e-05	U	3.3	4.83	0.549557	0.44458	-		predicted: similar to nm23-H7 [Ornithorhynchus anatinus]	:	hypothetical protein [Paramecium tetraurelia strain d4-2] &gt;gi|124420477|emb|CAK85381.1| unnamed protein product [Paramecium tetraurelia]	5e-46	:	B: CTP biosynthesis; B: GTP biosynthesis; B: UTP biosynthesis; F: ATP binding; F: nucleoside-diphosphate kinase activity	:	Nucleoside diphosphate kinase [IPR001564]; Protein of unknown function DM10 [IPR006602]	:
134877	1.32	9.39	2.83059	0.000148729	U	41.27	47.64	0.20708	0.315617	-			:	-	-	:		:		:
134930	1.98	14.76	2.89812	4.87502e-05	U	2.89	1.73	-0.740297	0.413747	-		CRN-like CRN14 [Phytophthora infestans]	:	CRN-like CRN3 [Phytophthora infestans]	1e-15	:		:		:
134950	7.92	23.15	1.54744	4.8779e-06	U	47.88	46.6	-0.0390932	0.846333	-			:	transposase [Phytophthora infestans]	2e-09	:		:		:
134996	3.63	35.56	3.29221	3.26181e-06	U	115.15	158.45	0.460513	4.40913e-05	-		cysteine protease [Phytophthora infestans]	:	cysteine protease [Phytophthora infestans]	0	:	B: proteolysis and peptidolysis; F: cysteine-type endopeptidase activity; F: legumain activity	:	Legumain, a C13 protease [IPR001096]	:
135046	0.99	6.71	2.76081	0.00072645	U	6.6	2.07	-1.67284	0.0165654	-		predicted: similar to Leucine rich repeat containing 50 [Gallus gallus]	:	PREDICTED: similar to leucine rich repeat containing 50 [Hydra magnipapillata]	3e-54	:		:	Proline-rich region [IPR000694]; Leucine-rich repeat [IPR001611]; Leucine-rich repeat, cysteine-containing type [IPR003885]; Leucine-rich repeat, SDS22+-like [IPR007092]	:
135056	0.01	6.04	9.2384	1.02316e-05	U	4.13	4.49	0.120574	0.876811	-			:	hypothetical protein [Dictyostelium discoideum AX4] &gt;gi|60465877|gb|EAL63948.1| hypothetical protein DDBDRAFT_0218876 [Dictyostelium discoideum AX4]	4e-29	:	F: acid phosphatase activity; F: alpha-ribazole-5'-P phosphatase activity; F: aspartyl aminopeptidase activity; F: inositol bisphosphate phosphatase activity; F: inositol-1,3,4,5,6-pentakisphosphate 3-phosphatase activity; F: inositol-1,3,4-trisphosphate 4-phosphatase activity; F: inositol-1,4,5,6-tetrakisphosphate 6-phosphatase activity; F: JUN kinase phosphatase activity; F: MAP kinase phosphat…	:	Histidine acid phosphatase [IPR000560]; Prenyl group, CAAX box, attachment site [IPR001230]	:
135097	0.01	2.68	8.06609	0.00721498	U	0	0			-			:	-	-	:		:		:
135113	16.5	66.09	2.00197	2.64222e-13	U	0	0			-			:	-	-	:		:		:
135224	0.66	5.03	2.93002	0.00274269	U	0.83	3.11	1.90573	0.102048	-			:	Vesicle-associated membrane protein-associated protein A [Oncorhynchus mykiss]	0.0008	:	F: structural molecule activity	:	Major sperm protein (MSP) domain [IPR000535]	:
135271	9.57	28.51	1.57488	2.27743e-07	U	62.32	85.27	0.452343	0.0036463	-		PBF1 (20S proteasome beta subunit F1); peptidase [Arabidopsis thaliana]	:	predicted protein [Thalassiosira pseudonana CCMP1335] &gt;gi|220977841|gb|EED96167.1| predicted protein [Thalassiosira pseudonana CCMP1335]	3e-66	:	B: ubiquitin-dependent protein catabolism; C: proteasome core complex (sensu Eukaryota); F: proteasome endopeptidase activity; F: threonine endopeptidase activity	:	Multispecific proteasome protease [IPR001353]	:
135278	201.24	608.52	1.59639	4.93839e-12	U	108.96	137.39	0.334478	0.0053817	-			:	RecName: Full=Cytochrome b-c1 complex subunit 9; AltName: Full=Ubiquinol-cytochrome c reductase complex 8.0 kDa protein; AltName: Full=Complex III subunit X; AltName: Full=Complex III subunit 9 &gt;gi|633685|emb|CAA55861.1| ubiquinol--cytochrome c reducta	0.0002	:	B: mitochondrial electron transport, ubiquinol to cytochrome c; C: mitochondrial membrane; F: ubiquinol-cytochrome-c reductase activity	:	Ubiquinol-cytochrome C reductase, UQCRXQCR9 like [IPR008027]	:
135281	1.32	14.09	3.41606	0.00012687	U	0.01	1.38	7.10852	0.121456	-			:	-	-	:		:		:
135282	3.63	12.41	1.77346	0.000283548	U	9.49	5.18	-0.873456	0.086421	-			:	-	-	:		:		:
135328	3.96	73.47	4.21358	1.84745e-06	U	78.42	42.81	-0.873274	2.55922e-07	-			:	hypothetical protein BRAFLDRAFT_97356 [Branchiostoma floridae]	8e-06	:		:		:
135401	15.18	31.53	1.05455	8.07703e-05	U	6.6	13.12	0.99123	0.026964	-			:	predicted protein [Phaeodactylum tricornutum CCAP 1055/1] &gt;gi|217408671|gb|EEC48604.1| predicted protein [Phaeodactylum tricornutum CCAP 1055/1]	7e-05	:		:		:
135432	7.26	63.4	3.12644	4.77133e-09	U	40.04	27.62	-0.535729	0.0201662	-			:	tyrosinase [Phaeodactylum tricornutum CCAP 1055/1] &gt;gi|217404752|gb|EEC44698.1| tyrosinase [Phaeodactylum tricornutum CCAP 1055/1]	6e-30	:	B: metabolism; F: oxidoreductase activity	:	Tyrosinase [IPR002227]	:
135443	2.31	14.09	2.60871	2.94275e-05	U	40.86	36.25	-0.172708	0.424426	-		ankyrin repeat-containing protein [Dictyostelium discoideum AX4]	:	predicted protein [Micromonas sp. RCC299]	2e-98	:	F: ATP binding	:	SEC7-like domain [IPR000904]; ATP/GTP-binding site motif A (P-loop) [IPR001687]	:
135457	1.65	9.39	2.50866	0.000158516	U	2.06	5.52	1.42202	0.064857	-			:	hypothetical protein TTHERM_00695800 [Tetrahymena thermophila] &gt;gi|89307358|gb|EAS05346.1| hypothetical protein TTHERM_00695800 [Tetrahymena thermophila SB210]	1e-104	:	C: cAMP-dependent protein kinase complex; C: protein kinase CK2 complex; F: ATP binding; F: cAMP-dependent protein kinase activity; F: cAMP-dependent protein kinase regulator activity; F: protein kinase activity; F: protein kinase CK2 activity; F: protein kinase CK2 regulator activity	:	G-protein beta WD-40 repeat [IPR001680]; ATP/GTP-binding site motif A (P-loop) [IPR001687]	:
135458	0.01	7.04	9.45943	1.39097e-06	U	0.01	1.04	6.70044	0.214156	-		Muramoyltetrapeptide carboxypeptidase [Bacillus cereus B4264]	:	peptidase U61 LD-carboxypeptidase A [Geobacillus sp. WCH70] &gt;gi|239807642|gb|ACS24707.1| peptidase U61 LD-carboxypeptidase A [Geobacillus sp. WCH70]	6e-50	:		:	Protein of unknow function UPF0094 [IPR003507]	:
135524	0.66	10.73	4.02304	0.000290638	U	0.83	3.45	2.05541	0.0662847	-			:	predicted protein [Thalassiosira pseudonana CCMP1335] &gt;gi|220976990|gb|EED95317.1| predicted protein [Thalassiosira pseudonana CCMP1335]	1e-24	:		:		:
135528	0.99	5.37	2.43942	0.00482243	U	0	0			-			:	predicted protein [Thalassiosira pseudonana CCMP1335] &gt;gi|220976990|gb|EED95317.1| predicted protein [Thalassiosira pseudonana CCMP1335]	9e-16	:		:		:
135529	0.01	3.35	8.38802	0.00195706	U	0	0			-			:	hypothetical protein pc1926 [Candidatus Protochlamydia amoebophila UWE25] &gt;gi|46401201|emb|CAF24650.1| conserved hypothetical protein [Candidatus Protochlamydia amoebophila UWE25]	2e-28	:		:	Leucine-rich repeat [IPR001611]; Leucine-rich repeat, cysteine-containing subtype [IPR006553]	:
135532	0.66	7.04	3.41504	0.000358108	U	6.6	6.56	-0.00877021	0.971654	-			:	acyltransferase [Acaryochloris marina MBIC11017] &gt;gi|158305597|gb|ABW27214.1| acyltransferase [Acaryochloris marina MBIC11017]	5e-12	:	F: transferase activity, transferring groups other than amino-acyl groups	:	Acyltransferase 3 family [IPR002656]	:
135533	0.99	27.17	4.77844	0.00019425	U	9.91	13.81	0.478756	0.233952	-			:	acyltransferase [Acaryochloris marina MBIC11017] &gt;gi|158305597|gb|ABW27214.1| acyltransferase [Acaryochloris marina MBIC11017]	7e-17	:	F: transferase activity, transferring groups other than amino-acyl groups	:	Acyltransferase 3 family [IPR002656]	:
135612	0.01	5.7	9.15482	1.9848e-05	U	17.33	13.12	-0.401504	0.243674	-			:	predicted protein [Thalassiosira pseudonana CCMP1335] &gt;gi|220977092|gb|EED95419.1| predicted protein [Thalassiosira pseudonana CCMP1335]	5e-78	:	B: cobalamin biosynthesis; F: cobyrinic acid a,c-diamide synthase activity; F: phosphate acetyltransferase activity	:	Cobyrinic acid a,c-diamide synthase [IPR002586]	:
135646	6.27	18.79	1.58343	3.13683e-05	U	0.01	0.69	6.10852	0.357559	-			:	YoaJ [Stigmatella aurantiaca DW4/3-1] &gt;gi|115369113|gb|EAU68056.1| YoaJ [Stigmatella aurantiaca DW4/3-1]	5e-11	:		:	Proline-rich region [IPR000694]; Expansin 45, endoglucanase-like domain [IPR007112]	:
135717	16.82	38.24	1.1849	1.49988e-06	U	18.16	11.05	-0.716718	0.043822	-			:	hypothetical protein N9414_24273 [Nodularia spumigena CCY9414] &gt;gi|119466022|gb|EAW46910.1| hypothetical protein N9414_24273 [Nodularia spumigena CCY9414]	6e-64	:	C: membrane	:	Biopterin transport-related protein BT1 [IPR004324]	:
135755	5.94	29.52	2.31316	5.33155e-08	U	122.17	97	-0.332833	0.00864219	-		Os08g0538600 [Oryza sativa (japonica cultivar-group)]	:	hypothetical protein OsI_30065 [Oryza sativa Indica Group]	9e-33	:		:		:
135795	3.3	15.77	2.25664	6.71547e-06	U	4.54	2.76	-0.718024	0.321505	-		putative cysteine protease 2 [Iris hollandica]	:	cysteine proteinase [Zinnia elegans]	3e-37	:	B: proteolysis and peptidolysis; F: cathepsin F activity; F: cysteine-type endopeptidase activity; F: cysteine-type peptidase activity	:	Eukaryotic thiol (cysteine) protease [IPR000169]; Papain cysteine protease (C1) [IPR000668]; Proline-rich region [IPR000694]	:
135822	76.21	180.81	1.24642	3.50178e-13	U	38.38	23.47	-0.709537	0.00312164	-		oxidoreductase, GMC family [Pseudomonas putida KT2440]	:	cellobiose dehydrogenase [Aspergillus clavatus NRRL 1] &gt;gi|119404194|gb|EAW14611.1| cellobiose dehydrogenase [Aspergillus clavatus NRRL 1]	3e-43	:	B: blood coagulation; B: electron transport; B: proteolysis and peptidolysis; C: extracellular region; F: choline dehydrogenase activity; F: disulfide oxidoreductase activity; F: oxidoreductase activity; F: serine-type endopeptidase activity	:	Glucose-methanol-choline oxidoreductase [IPR000172]; Apple domain [IPR000177]; FAD-dependent pyridine nucleotide-disulphide oxidoreductase [IPR001327]	:
135884	0.01	14.42	10.4939	5.11688e-13	U	1.24	3.8	1.61566	0.101716	-			:	ankyrin 2,3/unc44 [Aedes aegypti] &gt;gi|108868849|gb|EAT33074.1| ankyrin 2,3/unc44 [Aedes aegypti]	3e-52	:	F: NAD+ ADP-ribosyltransferase activity	:	Ankyrin [IPR002110]	:
135892	3.63	16.44	2.17917	4.28444e-06	U	78.42	118.06	0.590227	9.61369e-06	-			:	hypothetical protein TTHERM_00840110 [Tetrahymena thermophila] &gt;gi|89307054|gb|EAS05042.1| hypothetical protein TTHERM_00840110 [Tetrahymena thermophila SB210]	0.001	:		:		:
135936	0.66	24.15	5.19341	0.000291929	U	3.3	2.76	-0.257798	0.736612	-		furcatin hydrolase [Viburnum furcatum]	:	Chain A, Structure Of Inactive Mutant Of Strictosidine Glucosidase In Complex With Strictosidine &gt;gi|167013223|pdb|2JF6|B Chain B, Structure Of Inactive Mutant Of Strictosidine Glucosidase In Complex With Strictosidine &gt;gi|167013224|pdb|2JF7|A Chain	3e-69	:	B: carbohydrate metabolism; F: amylase activity; F: fucosidase activity; F: galactosidase activity; F: glucosidase activity; F: hexosaminidase activity; F: hydrolase activity, hydrolyzing O-glycosyl compounds; F: mannosidase activity; F: mannosyl-oligosaccharide mannosidase activity; F: murein transglycosylase B activity; F: trehalase activity	:	Hemopexin repeat [IPR000585]; Glycoside hydrolase, family 1 [IPR001360]	:
135950	2.64	27.17	3.3634	1.71276e-05	U	13.21	16.92	0.357099	0.320324	-			:	PREDICTED: similar to Proteasome activator complex subunit 4 (Proteasome activator PA200) [Danio rerio]	6e-18	:		:		:
136043	9.24	26.17	1.50195	1.87793e-06	U	15.27	17.95	0.233284	0.497303	-		predicted protein [Physcomitrella patens subsp. patens]	:	predicted protein [Populus trichocarpa] &gt;gi|222847403|gb|EEE84950.1| predicted protein [Populus trichocarpa]	5e-34	:		:		:
136098	7.59	39.25	2.37052	2.59357e-09	U	6.19	12.43	1.00581	0.0295699	-			:	senescence-associated protein (SAG29) [Arabidopsis thaliana]	6e-18	:	C: membrane; F: molecular function unknown	:	MtN3 and saliva related transmembrane protein [IPR004316]	:
136182	2.31	26.5	3.52003	2.91141e-05	U	5.37	1.73	-1.63415	0.0351845	-		Probable WRKY transcription factor 19 (WRKY DNA-binding protein 19)	:	WRKY19; transcription factor [Arabidopsis thaliana] &gt;gi|29839687|sp|Q9SZ67|WRK19_ARATH RecName: Full=Probable WRKY transcription factor 19; AltName: Full=WRKY DNA-binding protein 19 &gt;gi|4586107|emb|CAB40943.1| putative disease resistance protein [Ar	2e-15	:		:		:
136189	0.01	2.68	8.06609	0.00720228	U	0	0			-		Appr-1-p processing domain protein [Thermoproteus neutrophilus V24Sta]	:	Appr-1-p processing domain protein [Dictyoglomus turgidum DSM 6724] &gt;gi|217337197|gb|ACK42990.1| Appr-1-p processing domain protein [Dictyoglomus turgidum DSM 6724]	2e-24	:		:	Protein of unknown function Appr-1 [IPR002589]	:
136191	1.32	9.06	2.77897	0.000165989	U	3.71	1.38	-1.42675	0.11858	-			:	cystatin-like cysteine protease inhibitor EPIC3 [Phytophthora infestans]	0.009	:		:		:
136265	5.28	24.49	2.21358	1.77057e-07	U	26.83	24.85	-0.110601	0.680636	-		predicted protein [Monosiga brevicollis MX1]	:	hypothetical protein BRAFLDRAFT_284164 [Branchiostoma floridae]	0	:	B: electron transport; F: ATP binding; F: choline dehydrogenase activity; F: FAD binding; F: oxidoreductase activity; F: oxidoreductase activity, acting on CH-OH group of donors	:	Glucose-methanol-choline oxidoreductase [IPR000172]; ATP/GTP-binding site motif A (P-loop) [IPR001687]; GMC oxidoreductase [IPR007867]	:
136287	5.61	14.42	1.362	0.00129311	U	30.96	21.4	-0.532795	0.0434814	-		selenoprotein O [Mus musculus]	:	PREDICTED: similar to predicted protein [Hydra magnipapillata]	1e-142	:		:	Protein of unknown function UPF0061 [IPR003846]	:
136298	0.01	4.7	8.87652	0.000142589	U	0.83	2.42	1.54382	0.226007	-			:	conserved hypothetical protein [Penicillium marneffei ATCC 18224] &gt;gi|210068088|gb|EEA22180.1| conserved hypothetical protein [Penicillium marneffei ATCC 18224]	2e-22	:		:		:
136301	9.57	27.84	1.54057	5.06121e-07	U	33.84	31.76	-0.0915187	0.700691	-		predicted ATPase [Sphingomonas sp. SKA58]	:	predicted protein [Thalassiosira pseudonana CCMP1335] &gt;gi|220974076|gb|EED92406.1| predicted protein [Thalassiosira pseudonana CCMP1335]	9e-26	:	F: ATP binding	:	ATP/GTP-binding site motif A (P-loop) [IPR001687]; Protein of unknown function UPF0079 [IPR003442]	:
136307	0.01	3.35	8.38802	0.00195802	U	0	0			-			:	hypothetical protein [Dictyostelium discoideum AX4] &gt;gi|60475715|gb|EAL73650.1| hypothetical protein DDBDRAFT_0202188 [Dictyostelium discoideum AX4]	4e-07	:		:		:
136328	8.91	37.24	2.06336	2.24074e-10	U	14.03	25.55	0.864808	0.00505773	-			:	-	-	:		:		:
136331	3.96	23.15	2.54744	1.84187e-06	U	11.56	12.08	0.0634791	0.885101	-		predicted protein [Chlamydomonas reinhardtii]	:	PREDICTED: hypothetical protein [Vitis vinifera] &gt;gi|157358445|emb|CAO66105.1| unnamed protein product [Vitis vinifera]	5e-11	:		:		:
136352	0.66	12.41	4.23289	0.00029097	U	6.19	7.94	0.3592	0.504905	-		Os04g0573900 [Oryza sativa (japonica cultivar-group)]	:	cytochrome P450, putative [Ricinus communis]	2e-82	:	B: electron transport; F: 2-hydroxyisobutyrate 3-monooxygenase activity; F: 4-chlorophenoxyacetate monooxygenase activity; F: 4-nitrocatechol 4-monooxygenase activity; F: 4-nitrophenol 2-monooxygenase activity; F: alpha-pinene dehydrogenase activity; F: alpha-pinene monooxygenase activity; F: ammonia monooxygenase activity; F: dimethylsilanediol hydroxylase activity; F: di-n-butyltin dioxygenase …	:	Cytochrome P450 [IPR001128]; E-class P450, group I [IPR002401]; E-class P450, group IV [IPR002403]	:
136356	7.26	19.79	1.44673	6.53326e-05	U	54.89	69.73	0.345236	0.0445148	-			:	predicted protein [Thalassiosira pseudonana CCMP1335] &gt;gi|220976039|gb|EED94367.1| predicted protein [Thalassiosira pseudonana CCMP1335]	5e-32	:		:		:
136365	0.66	98.96	7.22824	0.000291528	U	3.3	2.07	-0.672835	0.421724	-			:	-	-	:		:	Prenyl group, CAAX box, attachment site [IPR001230]	:
136384	0.99	6.71	2.76081	0.000726823	U	0	0			-			:	-	-	:		:		:
136387	0.01	8.72	9.76818	4.83015e-08	U	46.64	39.01	-0.257724	0.215935	-			:	hypothetical protein [Dictyostelium discoideum AX4] &gt;gi|60463986|gb|EAL62149.1| hypothetical protein DDBDRAFT_0188966 [Dictyostelium discoideum AX4]	1e-05	:		:		:
136463	2.64	8.72	1.72379	0.0033801	U	27.24	17.61	-0.629332	0.0267291	-			:	predicted protein [Thalassiosira pseudonana CCMP1335] &gt;gi|220973441|gb|EED91772.1| predicted protein [Thalassiosira pseudonana CCMP1335]	9e-40	:	B: protein folding; F: heat shock protein binding; F: unfolded protein binding	:	Heat shock protein DnaJ, N-terminal [IPR001623]	:
136565	0.01	15.43	10.5915	7.19932e-14	U	1.24	5.52	2.15433	0.0130032	-		predicted protein [Monosiga brevicollis MX1]	:	hypothetical protein [Monosiga brevicollis MX1] &gt;gi|163775899|gb|EDQ89521.1| predicted protein [Monosiga brevicollis MX1]	1e-49	:		:	Diacylglycerol acyltransferase [IPR007130]	:
136594	2.97	41.26	3.79621	9.96761e-06	U	9.49	9.32	-0.0260781	0.942007	-			:	predicted protein [Micromonas sp. RCC299]	1e-13	:		:		:
136651	20.12	74.14	1.88162	2.43809e-13	U	22.29	18.64	-0.257995	0.384658	-			:	PREDICTED: hypothetical protein [Strongylocentrotus purpuratus] &gt;gi|115966273|ref|XP_001198013.1| PREDICTED: hypothetical protein [Strongylocentrotus purpuratus]	2e-14	:		:		:
136660	0.01	14.76	10.5275	2.63719e-13	U	5.78	6.9	0.255527	0.6599	-			:	-	-	:		:		:
136677	0.01	6.37	9.31515	5.27504e-06	U	7.84	11.05	0.495121	0.278114	-		flag-tagged protein kinase domain of putative mitogen-activated protein kinase kinase kinase [synthetic construct]	:	protein kinase, TKL group [Dictyostelium discoideum AX4] &gt;gi|74996627|sp|Q54H46|DRKA_DICDI RecName: Full=Probable serine/threonine-protein kinase drkA; AltName: Full=Receptor-like kinase A; AltName: Full=Receptor-like kinase 1; AltName: Full=Vesicle-as	3e-42	:	B: protein amino acid phosphorylation; C: cAMP-dependent protein kinase complex; C: protein kinase CK2 complex; F: ATP binding; F: cAMP-dependent protein kinase activity; F: cAMP-dependent protein kinase regulator activity; F: protein kinase activity; F: protein kinase CK2 activity; F: protein kinase CK2 regulator activity; F: protein serine/threonine kinase activity; F: protein-tyrosine kinase a…	:	Protein kinase [IPR000719]; Tyrosine protein kinase [IPR001245]; Serine/threonine protein kinase [IPR002290]; Serine/threonine protein kinase, active site [IPR008271]	:
136751	1.98	7.04	1.83007	0.00653712	U	11.14	15.53	0.479309	0.214628	-			:	predicted protein [Thalassiosira pseudonana CCMP1335] &gt;gi|220973030|gb|EED91361.1| predicted protein [Thalassiosira pseudonana CCMP1335]	2e-22	:		:		:
136825	0.01	8.05	9.65284	1.85304e-07	U	2.48	4.14	0.739291	0.360836	-		GCN5-related N-acetyltransferase [Exiguobacterium sibiricum 255-15]	:	hypothetical protein EUBSIR_01775 [Eubacterium siraeum DSM 15702] &gt;gi|167656228|gb|EDS00358.1| hypothetical protein EUBSIR_01775 [Eubacterium siraeum DSM 15702]	3e-13	:	F: N-acetyltransferase activity	:	GCN5-related N-acetyltransferase [IPR000182]	:
136857	47.18	99.97	1.08332	0	U	56.54	51.09	-0.146231	0.424595	-		predicted protein [Physcomitrella patens subsp. patens]	:	predicted protein [Physcomitrella patens subsp. patens] &gt;gi|162689890|gb|EDQ76259.1| predicted protein [Physcomitrella patens subsp. patens]	4e-76	:	C: extracellular region; F: 1-alkyl-2-acetylglycerophosphocholine esterase activity; F: hormone activity	:	Gonadotropin, beta chain [IPR001545]; G-protein beta WD-40 repeat [IPR001680]	:
136875	0.01	4.7	8.87652	0.00014238	U	0	0			-			:	hypothetical protein MXAN_6334 [Myxococcus xanthus DK 1622] &gt;gi|108463595|gb|ABF88780.1| conserved domain protein [Myxococcus xanthus DK 1622]	3e-38	:	B: metabolism; F: oxidoreductase activity	:	Aldehyde dehydrogenase [IPR002086]	:
136887	122.06	250.59	1.03774	0	U	98.64	75.95	-0.377123	0.00788146	-			:	-	-	:		:		:
136892	2168.43	7738.32	1.83537	1.59536e-10	U	607.13	697.66	0.200519	9.25907e-05	-			:	rpL41-like protein [Phytophthora sojae]	2e-22	:	B: protein biosynthesis; B: protein modification; C: ribosome; F: structural constituent of ribosome	:	Ubiquitin domain [IPR000626]; Ribosomal protein L41 [IPR007836]	:
136925	0.01	5.37	9.06878	3.84966e-05	U	8.25	5.52	-0.579726	0.262523	-			:	solute carrier family 47, member 1 [Mus musculus] &gt;gi|162416236|sp|Q8K0H1|S47A1_MOUSE RecName: Full=Multidrug and toxin extrusion protein 1; Short=mMATE-1; Short=MATE-1; AltName: Full=Solute carrier family 47 member 1 &gt;gi|56206574|emb|CAI25734.1| so	6e-63	:	B: multidrug transport; C: membrane; F: antiporter activity; F: drug transporter activity	:	Multi antimicrobial extrusion protein MatE [IPR002528]	:
136933	0.01	5.03	8.97441	7.45684e-05	U	2.48	1.73	-0.519568	0.579694	-			:	-	-	:	B: transport; C: membrane; F: transporter activity	:	Binding-protein-dependent transport systems inner membrane component [IPR000515]	:
136945	188.04	889.63	2.24217	5.25889e-12	U	8.25	15.88	0.944745	0.0188239	-			:	-	-	:		:	Cytochrome c heme-binding site [IPR000345]	:
136952	10.56	36.56	1.79166	9.64836e-11	U	4.54	9.32	1.03764	0.0555589	-			:	-	-	:		:		:
136971	49.16	522.64	3.41026	1.67714e-12	U	52	37.63	-0.466628	0.0195016	-		NADP-dependent malic enzyme (NADP-ME)	:	PREDICTED: malate dehydrogenase (NADP+) [Vitis vinifera]	8e-98	:	B: malate metabolism; F: malate dehydrogenase (oxaloacetate-decarboxylating) (NADP+) activity; F: malic enzyme activity	:	Malic oxidoreductase [IPR001891]	:
136992	0.66	6.04	3.19401	0.000716986	U	1.65	5.18	1.65049	0.0468132	-			:	PREDICTED: hypothetical protein [Vitis vinifera] &gt;gi|147811122|emb|CAN61349.1| hypothetical protein [Vitis vinifera] &gt;gi|157348685|emb|CAO23577.1| unnamed protein product [Vitis vinifera]	3e-29	:		:		:
137105	15.84	46.96	1.56786	2.08153e-11	U	0	0			-			:	-	-	:		:		:
137107	9.9	32.54	1.71671	3.31112e-09	U	34.26	20.37	-0.750079	0.00338881	-		predicted protein [Physcomitrella patens subsp. patens]	:	predicted protein [Physcomitrella patens subsp. patens] &gt;gi|162684569|gb|EDQ70970.1| predicted protein [Physcomitrella patens subsp. patens]	1e-66	:		:		:
137119	0.66	4.7	2.83212	0.00454866	U	11.97	10.36	-0.208399	0.604485	-			:	PREDICTED: similar to titin isoform N2-A [Strongylocentrotus purpuratus] &gt;gi|115951717|ref|XP_001196330.1| PREDICTED: similar to titin isoform N2-A [Strongylocentrotus purpuratus]	5e-19	:	F: calcium ion binding; F: prenylated protein tyrosine phosphatase activity; F: protein tyrosine phosphatase activity	:	Calcium-binding EF-hand [IPR002048]; Fibronectin, type III [IPR003961]; Fibronectin, type III subdomain [IPR003962]	:
137121	3.3	17.11	2.3743	5.82046e-06	U	12.38	14.84	0.26148	0.491787	-			:	predicted protein [Thalassiosira pseudonana CCMP1335] &gt;gi|220977554|gb|EED95880.1| predicted protein [Thalassiosira pseudonana CCMP1335]	1e-26	:	B: electron transport; B: proteolysis and peptidolysis; B: transport; C: membrane; F: ATP binding; F: calcium ion binding; F: electron transporter activity; F: metallopeptidase activity; F: prenylated protein tyrosine phosphatase activity; F: protein tyrosine phosphatase activity; F: transporter activity	:	MIP family [IPR000425]; Lipocalin-related protein and Bos/Can/Equ allergen [IPR000566]; ArgE/dapE/ACY1/CPG2/yscS [IPR001261]; ATP/GTP-binding site motif A (P-loop) [IPR001687]; Calcium-binding EF-hand [IPR002048]; Fibronectin, type III [IPR003961]; Thioredoxin type domain [IPR006662]	:
137146	3.96	21.13	2.41572	1.84261e-06	U	25.18	29.34	0.220591	0.401878	-		serine/threonine protein phosphatase PPT1 [Aspergillus fumigatus Af293]	:	serine/threonine protein phosphatase, putative [Toxoplasma gondii GT1]	1e-112	:	C: magnesium-dependent protein serine/threonine phosphatase complex; C: myosin phosphatase complex; F: calcium ion binding; F: calcium-dependent protein serine/threonine phosphatase activity; F: calcium-dependent protein serine/threonine phosphatase regulator activity; F: CTD phosphatase activity; F: hydrolase activity; F: magnesium-dependent protein serine/threonine phosphatase activity; F: myos…	:	IQ calmodulin-binding region [IPR000048]; CAP-Gly domain [IPR000938]; Calcium-binding EF-hand [IPR002048]; Metallo-phosphoesterase [IPR004843]; Serine/threonine-specific protein phosphatase and bis(5-nucleosyl)-tetraphosphatase [IPR006186]	:
137175	6.93	20.8	1.58566	1.08659e-05	U	21.05	11.05	-0.929774	0.00591781	-			:	Beta-lactamase [Burkholderia ambifaria MC40-6] &gt;gi|171996407|gb|ACB67325.1| Beta-lactamase [Burkholderia ambifaria MC40-6]	1	:		:		:
137238	36.62	89.9	1.29569	0	U	25.59	25.55	-0.00225686	0.985199	-		LOC445836 protein [Xenopus laevis]	:	hypothetical protein BRAFLDRAFT_165620 [Branchiostoma floridae]	4e-60	:	F: nucleic acid binding; F: nucleotidyltransferase activity	:	PAP/25A core domain [IPR001201]; PAP/25A-associated domain [IPR002058]; DNA polymerase, beta-like region [IPR002934]	:
137346	0.99	9.06	3.19401	0.000201645	U	1.65	0.01	-7.36632	0.0539071	-		NMT1 (N-MYRISTOYLTRANSFERASE 1) [Arabidopsis thaliana]	:	PREDICTED: hypothetical protein [Vitis vinifera] &gt;gi|157339992|emb|CAO45669.1| unnamed protein product [Vitis vinifera]	3e-128	:	B: N-terminal protein myristoylation; F: glycylpeptide N-tetradecanoyltransferase activity	:	Myristoyl-CoA:protein N-myristoyltransferase [IPR000903]	:
137365	113.82	253.94	1.15773	5.26045e-12	U	32.61	64.55	0.985103	3.25472e-07	-		AGAP008653-PA [Anopheles gambiae str. PEST]	:	AGAP008653-PA [Anopheles gambiae str. PEST] &gt;gi|116127798|gb|EAA10156.3| AGAP008653-PA [Anopheles gambiae str. PEST]	2e-12	:	B: electron transport; C: mitochondrial inner membrane; F: electron transporter activity; F: NADH dehydrogenase (ubiquinone) activity	:	NADH:ubiquinone oxidoreductase 17.2 kD subunit [IPR007763]	:
137368	8.58	18.11	1.07774	0.00279147	U	245.99	169.84	-0.534423	2.88278e-09	-		glutathione transferase, theta class [Phytophthora infestans]	:	-	-	:		:		:
137400	2.97	14.42	2.27954	1.26466e-05	U	4.13	7.94	0.942997	0.107933	-			:	Fanconi anemia, complementation group L [Xenopus (Silurana) tropicalis] &gt;gi|51258146|gb|AAH79922.1| Fanconi anemia, complementation group L [Xenopus tropicalis]	8e-64	:		:		:
137417	4.62	12.75	1.46453	0.00143752	U	115.98	81.12	-0.515746	9.68875e-05	-			:	predicted protein [Phaeodactylum tricornutum CCAP 1055/1] &gt;gi|217411779|gb|EEC51707.1| predicted protein [Phaeodactylum tricornutum CCAP 1055/1]	0.0002	:	F: DNA-(apurinic or apyrimidinic site) lyase activity	:	PWWP domain [IPR000313]	:
137418	7.59	23.15	1.60884	2.51072e-06	U	23.53	18.3	-0.362658	0.224892	-			:	twinfilin 1 [Bos taurus] &gt;gi|75052068|sp|Q56JV6|TWF1_BOVIN RecName: Full=Twinfilin-1 &gt;gi|58760463|gb|AAW82139.1| PTK9 protein tyrosine kinase 9 [Bos taurus]	4e-25	:	C: intracellular; F: actin binding	:	Actin-binding, cofilin/tropomyosin type [IPR002108]	:
137448	0.66	4.36	2.72379	0.00768202	U	0.83	0.69	-0.266515	0.850562	-			:	-	-	:		:		:
137459	1.65	7.72	2.22613	0.0011185	U	5.37	10.7	0.994617	0.0469794	-		predicted protein [Ostreococcus lucimarinus CCE9901]	:	hypothetical protein MED297_04292 [Reinekea sp. MED297] &gt;gi|88777659|gb|EAR08858.1| hypothetical protein MED297_04292 [Reinekea sp. MED297]	3e-74	:		:	Protein of unknown function DUF455 [IPR007402]	:
137502	0.66	108.02	7.35462	0.000291608	U	3.3	4.49	0.444249	0.554418	-			:	hypothetical protein BRAFLDRAFT_130360 [Branchiostoma floridae]	6e-10	:	F: zinc ion binding	:	Zn-finger, FYVE type [IPR000306]	:
137522	97.65	1208.65	3.62963	2.35863e-12	U	71.82	54.2	-0.406093	0.0155835	-			:	ankyrin 2,3/unc44 [Aedes aegypti] &gt;gi|108868849|gb|EAT33074.1| ankyrin 2,3/unc44 [Aedes aegypti]	6e-38	:	B: electron transport; F: electron transporter activity; F: NAD+ ADP-ribosyltransferase activity	:	Ankyrin [IPR002110]; Thioredoxin type domain [IPR006662]; Thioredoxin domain 2 [IPR006663]	:
137539	1.98	15.77	2.99361	4.87345e-05	U	51.59	28.65	-0.848556	5.2193e-05	-		novel protein similar to human and mouse cyclin M4 (CNNM4) [Danio rerio]	:	hypothetical protein [Cryptosporidium muris RN66] &gt;gi|209556268|gb|EEA06313.1| hypothetical protein, conserved [Cryptosporidium muris RN66]	1e-46	:		:	CBS [IPR002550]	:
137651	13.2	43.27	1.71283	7.46606e-12	U	11.14	10.01	-0.154307	0.710083	-			:	binding [Arabidopsis thaliana]	7e-24	:	F: phosphopantetheine binding	:	Phosphopantetheine attachment site [IPR006162]	:
137685	0.66	6.71	3.34577	0.000418477	U	0	0			-			:	-	-	:		:		:
137695	0.01	7.72	9.59246	3.62652e-07	U	123	80.09	-0.618964	1.89234e-06	-			:	predicted protein [Laccaria bicolor S238N-H82] &gt;gi|164651736|gb|EDR15976.1| predicted protein [Laccaria bicolor S238N-H82]	5e-28	:	B: protein amino acid phosphorylation; F: 3-phosphoinositide-dependent protein kinase activity; F: AMP-activated protein kinase activity; F: ATP binding; F: atypical protein kinase C activity; F: calcium-dependent protein kinase C activity; F: calmodulin regulated protein kinase activity; F: casein kinase activity; F: casein kinase I activity; F: cGMP-dependent protein kinase activity; F: cobinam…	:	Protein kinase [IPR000719]; Tyrosine protein kinase [IPR001245]; Serine/threonine protein kinase [IPR002290]; Serine/threonine protein kinase, active site [IPR008271]	:
137725	15.18	594.77	5.29209	5.09184e-13	U	0.01	1.73	7.43463	0.0696597	-			:	-	-	:		:		:
137731	3.63	32.54	3.16417	3.26424e-06	U	46.64	31.76	-0.554357	0.00931556	-			:	ATMRK1 [Arabidopsis thaliana]	2e-19	:	B: protein amino acid phosphorylation; F: ATP binding; F: protein kinase activity; F: protein serine/threonine kinase activity; F: protein-tyrosine kinase activity	:	Protein kinase [IPR000719]; Tyrosine protein kinase [IPR001245]; Serine/threonine protein kinase [IPR002290]	:
137758	0.01	7.04	9.45943	1.39259e-06	U	9.49	13.12	0.467288	0.259504	-		sterol glucosyltransferase [Withania somnifera]	:	hypothetical protein FG01836.1 [Gibberella zeae PH-1]	1e-102	:	B: carbohydrate metabolism; B: lipid glycosylation; F: transferase activity, transferring hexosyl groups	:	Glycosyl transferase, family 28 [IPR004276]	:
137835	3.63	29.52	3.02365	3.25574e-06	U	238.97	206.09	-0.213555	0.0165964	-		furcatin hydrolase [Viburnum furcatum]	:	hypothetical protein BRAFLDRAFT_105101 [Branchiostoma floridae] &gt;gi|229276776|gb|EEN47579.1| hypothetical protein BRAFLDRAFT_105101 [Branchiostoma floridae]	9e-84	:	B: carbohydrate metabolism; F: hydrolase activity, hydrolyzing O-glycosyl compounds; F: thioglucosidase activity	:	Glycoside hydrolase, family 1 [IPR001360]	:
137843	195.63	457.23	1.22479	8.61122e-12	U	126.3	102.18	-0.305742	0.0139523	-		myosin XI-2 [Nicotiana benthamiana]	:	MYA2 (ARABIDOPSIS MYOSIN 2); GTP-dependent protein binding / Rab GTPase binding / motor [Arabidopsis thaliana] &gt;gi|8953751|dbj|BAA98070.1| myosin heavy chain MYA2 [Arabidopsis thaliana]	3e-145	:	B: intracellular signaling cascade; C: myosin; F: ATP binding; F: motor activity	:	IQ calmodulin-binding region [IPR000048]; Myosin head (motor domain) [IPR001609]; Phox-like [IPR001683]; ATP/GTP-binding site motif A (P-loop) [IPR001687]	:
137866	5.28	19.46	1.8819	1.63732e-06	U	34.26	49.02	0.516845	0.0134803	-			:	-	-	:		:		:
137871	5.28	809.79	7.26087	1.76326e-07	U	0	0			-			:	predicted protein [Nematostella vectensis] &gt;gi|156215185|gb|EDO36151.1| predicted protein [Nematostella vectensis]	2e-39	:	F: methyltransferase activity; F: S-adenosylmethionine-dependent methyltransferase activity	:	SAM (and some other nucleotide) binding motif [IPR000051]; Generic methyltransferase [IPR001601]	:
137886	11.88	106	3.15746	1.85485e-12	U	41.27	29.34	-0.492225	0.0291462	-		Chain A, Myrosinase From Sinapis Alba	:	predicted protein [Physcomitrella patens subsp. patens] &gt;gi|162677232|gb|EDQ63705.1| predicted protein [Physcomitrella patens subsp. patens]	5e-77	:	B: carbohydrate metabolism; F: amylase activity; F: fucosidase activity; F: galactosidase activity; F: glucosidase activity; F: hexosaminidase activity; F: hydrolase activity, hydrolyzing O-glycosyl compounds; F: mannosidase activity; F: mannosyl-oligosaccharide mannosidase activity; F: murein transglycosylase B activity; F: trehalase activity	:	Glycoside hydrolase, family 1 [IPR001360]	:
137887	8.91	82.52	3.21125	2.24036e-10	U	340.92	212.65	-0.680952	2.06125e-18	-			:	putative protease [Oceanicaulis alexandrii HTCC2633] &gt;gi|83853169|gb|EAP91021.1| putative protease [Oceanicaulis alexandrii HTCC2633]	2e-17	:	F: catalytic activity	:	Esterase/lipase/thioesterase [IPR000379]	:
137920	0.66	14.42	4.44946	0.000291207	U	7.84	3.8	-1.04485	0.0699339	-			:	-	-	:		:		:
137954	79.51	716.2	3.17115	1.5175e-12	U	9.08	11.39	0.327004	0.45602	-			:	sugar transporter [Thalassiosira pseudonana CCMP1335] &gt;gi|220975938|gb|EED94266.1| sugar transporter [Thalassiosira pseudonana CCMP1335]	2e-53	:	B: carbohydrate transport; B: transport; C: integral to membrane; C: membrane; F: sugar porter activity; F: transporter activity	:	Sugar transporter [IPR003663]; General substrate transporter [IPR005828]; Sugar transporter superfamily [IPR005829]; Major facilitator superfamily (MFS) [IPR007114]	:
137973	11.22	37.91	1.75651	7.4039e-11	U	30.54	16.57	-0.882126	0.00141038	-		Os08g0484400 [Oryza sativa (japonica cultivar-group)]	:	NOL1/NOP2/sun family protein [Arabidopsis thaliana] &gt;gi|20466586|gb|AAM20610.1| unknown protein [Arabidopsis thaliana]	2e-79	:		:	Bacterial Sun/eukaryotic nucleolar Nop1/Nop2 [IPR001678]	:
137982	7.92	17.11	1.11127	0.00293427	U	2.06	0.01	-7.6865	0.0257231	-		3-oxoacyl-[acyl-carrier-protein] reductase [Aspergillus clavatus NRRL 1]	:	conserved hypothetical protein [Aspergillus terreus NIH2624] &gt;gi|114191058|gb|EAU32758.1| conserved hypothetical protein [Aspergillus terreus NIH2624]	6e-73	:	B: enterobactin biosynthesis; B: metabolism; B: regulation of oxidoreductase activity; F: 2,3-dihydro-2,3-dihydroxybenzoate dehydrogenase activity; F: alcohol dehydrogenase activity; F: oxidoreductase activity	:	Short-chain dehydrogenase/reductase SDR [IPR002198]; Glucose/ribitol dehydrogenase [IPR002347]; Insect alcohol dehydrogenase family [IPR002424]; 2,3-dihydro-2,3-dihydroxybenzoate dehydrogenase [IPR003560]	:
137993	0.01	12.75	10.3163	1.43091e-11	U	0	0			-		related to Conidial Pigment Biosynthesis protein brown1 [Neurospora crassa]	:	hypothetical protein [Aspergillus oryzae RIB40] &gt;gi|83771474|dbj|BAE61606.1| unnamed protein product [Aspergillus oryzae]	5e-53	:	B: regulation of oxidoreductase activity; F: copper ion binding; F: oxidoreductase activity	:	Multicopper oxidase, type 1 [IPR001117]; Multicopper oxidase, copper-binding site [IPR002355]	:
138060	4.29	39.25	3.19364	1.03041e-06	U	127.54	210.58	0.723419	3.33531e-12	-		TUF (VACUOLAR ATP SYNTHASE SUBUNIT E1) [Arabidopsis thaliana]	:	putative v-type h-ATPase subunit [Thalassiosira pseudonana CCMP1335] &gt;gi|220972286|gb|EED90618.1| putative v-type h-ATPase subunit [Thalassiosira pseudonana CCMP1335]	2e-46	:	B: ATP synthesis coupled proton transport; C: proton-transporting two-sector ATPase complex; F: hydrogen-transporting ATP synthase activity, rotational mechanism; F: hydrogen-transporting ATPase activity, rotational mechanism; F: hydrogen-transporting two-sector ATPase activity	:	H+-transporting two-sector ATPase, E subunit [IPR002842]	:
138063	0.01	18.11	10.8226	6.58447e-15	U	18.16	16.22	-0.16299	0.61749	-			:	-	-	:		:		:
138080	6.27	18.11	1.53025	6.93968e-05	U	33.02	46.26	0.486425	0.0240205	-			:	predicted protein [Phaeodactylum tricornutum CCAP 1055/1] &gt;gi|217408804|gb|EEC48737.1| predicted protein [Phaeodactylum tricornutum CCAP 1055/1]	1e-12	:		:	Protein of unknown function DUF786 [IPR008504]	:
138124	0.01	27.17	11.4078	6.51499e-15	U	266.63	228.53	-0.222456	0.00822197	-			:	hypothetical protein [Phytophthora cinnamomi]	3e-05	:		:		:
138197	23.09	46.96	1.02416	2.13839e-06	U	13.21	8.63	-0.614198	0.137032	-			:	Ion transport protein [Arthrospira maxima CS-328] &gt;gi|209492877|gb|EDZ93208.1| Ion transport protein [Arthrospira maxima CS-328]	1e-32	:	B: cation transport; B: ion transport; B: potassium ion transport; C: membrane; C: voltage-gated potassium channel complex; F: cation channel activity; F: ion channel activity; F: potassium channel activity; F: voltage-gated potassium channel activity	:	K+ channel, pore region [IPR001622]; Voltage-dependent potassium channel [IPR003091]; Cation channel, non-ligand gated [IPR005820]; Ion transport protein [IPR005821]	:
138267	24.41	168.06	2.78343	1.01543e-13	U	91.63	73.53	-0.317487	0.0309061	-		adenylate/guanylate cyclase, putative [Acaryochloris marina MBIC11017]	:	PH domain containing protein [Tetrahymena thermophila] &gt;gi|89285224|gb|EAR83243.1| PH domain containing protein [Tetrahymena thermophila SB210]	1e-83	:	B: cyclic nucleotide biosynthesis; B: intracellular signaling cascade; B: protein ubiquitination; C: ubiquitin ligase complex; F: adenylate cyclase activity; F: ATP binding; F: calcium- and calmodulin-responsive adenylate cyclase activity; F: phosphorus-oxygen lyase activity; F: ubiquitin-protein ligase activity; F: zinc ion binding	:	Zn-finger, FYVE type [IPR000306]; Guanylate cyclase [IPR001054]; ATP/GTP-binding site motif A (P-loop) [IPR001687]; Zn-finger, RING [IPR001841]; Pleckstrin-like [IPR001849]	:
138303	0.99	19.12	4.27151	0.000194084	U	106.49	74.56	-0.514244	0.000198974	-		AGAP008907-PA [Anopheles gambiae str. PEST]	:	hypothetical protein [Monosiga brevicollis MX1] &gt;gi|163771288|gb|EDQ84957.1| predicted protein [Monosiga brevicollis MX1]	1e-138	:	F: acyltransferase activity; F: carnitine O-palmitoyltransferase activity	:	Acyltransferase ChoActase/COT/CPT [IPR000542]	:
138314	0.66	5.7	3.11042	0.00106662	U	0	0			-		SCP-like extracellular [Frankia sp. EAN1pec]	:	hypothetical protein Noc_1373 [Nitrosococcus oceani ATCC 19707] &gt;gi|224409880|ref|YP_002626037.1| SCP-like extracellular protein, putative [Nitrosococcus oceani AFC27] &gt;gi|76883186|gb|ABA57867.1| conserved hypothetical protein [Nitrosococcus oceani	2e-25	:	C: extracellular region	:	Allergen V5/Tpx-1 related [IPR001283]	:
138341	28.37	107.68	1.92431	0	U	0.01	2.07	7.69349	0.0400714	-		SCP-like extracellular [Herpetosiphon aurantiacus ATCC 23779]	:	SCP-like extracellular [Herpetosiphon aurantiacus ATCC 23779] &gt;gi|159889840|gb|ABX02920.1| SCP-like extracellular [Herpetosiphon aurantiacus ATCC 23779]	2e-23	:	C: extracellular region	:	Allergen V5/Tpx-1 related [IPR001283]	:
138366	2.31	11.74	2.34547	4.85732e-05	U	7.84	11.74	0.582507	0.199111	-			:	hypothetical protein [Phytophthora infestans] &gt;gi|63086930|emb|CAI72256.1| hypothetical protein [Phytophthora infestans]	5e-55	:		:		:
138391	9.9	125.46	3.66366	3.73947e-11	U	277.77	147.75	-0.910733	2.04916e-24	-		glucanosyltransferase GEL-1 [Coccidioides posadasii]	:	predicted protein [Phaeodactylum tricornutum CCAP 1055/1] &gt;gi|217409554|gb|EEC49485.1| predicted protein [Phaeodactylum tricornutum CCAP 1055/1]	3e-59	:	F: ATP binding	:	ATP/GTP-binding site motif A (P-loop) [IPR001687]	:
138399	3.96	21.13	2.41572	1.8419e-06	U	21.46	42.46	0.984454	4.08614e-05	-			:	predicted protein [Phaeodactylum tricornutum CCAP 1055/1] &gt;gi|217409554|gb|EEC49485.1| predicted protein [Phaeodactylum tricornutum CCAP 1055/1]	3e-69	:		:	Glycolipid anchored surface protein GAS1 [IPR004886]	:
138431	3.63	14.42	1.99003	2.26365e-05	U	26.42	42.46	0.684474	0.00291062	-			:	Os02g0700500 [Oryza sativa (japonica cultivar-group)] &gt;gi|41052671|dbj|BAD07518.1| putative amino acid transporter [Oryza sativa Japonica Group] &gt;gi|41052979|dbj|BAD07889.1| putative amino acid transporter [Oryza sativa Japonica Group] &gt;gi|113537	5e-47	:	B: amino acid transport; B: transport; C: membrane; F: amino acid-polyamine transporter activity	:	Amino acid/polyamine transporter, family I [IPR002293]; Amino acid permease-associated region [IPR004841]	:
138498	1.65	12.75	2.94996	7.98938e-05	U	11.97	6.21	-0.946758	0.0381583	-			:	hypothetical protein [Paramecium tetraurelia strain d4-2] &gt;gi|124414855|emb|CAK79947.1| unnamed protein product [Paramecium tetraurelia]	8e-36	:	B: lipid metabolism; B: protein amino acid dephosphorylation; F: phosphoprotein phosphatase activity; F: protein tyrosine/serine/threonine phosphatase activity; F: triacylglycerol lipase activity	:	Dual specificity protein phosphatase [IPR000340]; Tyrosine specific protein phosphatase and dual specificity protein phosphatase [IPR000387]; Lipase, class 3 [IPR002921]	:
138613	9.24	63.74	2.78623	1.22174e-10	U	27.24	44.88	0.720346	0.00132467	-		predicted protein [Physcomitrella patens subsp. patens]	:	predicted protein [Physcomitrella patens subsp. patens] &gt;gi|162675148|gb|EDQ61647.1| predicted protein [Physcomitrella patens subsp. patens]	2e-99	:		:	Transferase family [IPR003480]	:
138665	0.66	9.73	3.8819	0.000290811	U	3.3	3.11	-0.0855514	0.892405	-			:	PREDICTED: similar to Uncharacterized protein KIAA1751 homolog [Ciona intestinalis]	9e-37	:	C: nucleus; F: glucan 1,4-alpha-glucosidase activity; F: nucleic acid binding; F: zinc ion binding	:	Prenyl group, CAAX box, attachment site [IPR001230]; Zn-finger, C2H2 type [IPR007087]	:
138669	0.01	2.68	8.06609	0.00724853	U	0	0			-			:	-	-	:		:	Prenyl group, CAAX box, attachment site [IPR001230]	:
138670	68.95	303.59	2.1385	1.36499e-12	U	0.01	0.69	6.10852	0.357597	-			:	-	-	:		:		:
138787	2.64	248.57	6.55697	1.70526e-05	U	2.48	4.49	0.856375	0.274471	-		cell 12A endoglucanase [Phytophthora sojae]	:	cell 12A endoglucanase [Phytophthora sojae]	7e-127	:	B: polysaccharide catabolism; F: cellulase activity	:	Glycoside hydrolase, family 12 [IPR002594]	:
138808	7.59	21.13	1.47712	2.64351e-05	U	182.43	286.18	0.64958	0	-			:	-	-	:		:	Proline-rich region [IPR000694]	:
138809	1.65	8.39	2.3462	0.000454987	U	2.06	4.83	1.22938	0.126547	-			:	adventurous gliding motility protein AgmQ [Myxococcus xanthus DK 1622] &gt;gi|108464085|gb|ABF89270.1| adventurous gliding motility protein AgmQ [Myxococcus xanthus DK 1622]	4e-20	:		:		:
138852	6.6	14.09	1.09413	0.008251	U	49.12	56.27	0.196055	0.298408	-		predicted: similar to dynein light chain, putative [Nasonia vitripennis]	:	roadblock, putative [Perkinsus marinus ATCC 50983]	1e-27	:		:	Roadblock/LC7 family [IPR004942]	:
138888	1.98	123.78	5.96613	4.88519e-05	U	9.91	4.49	-1.14217	0.0273481	-			:	predicted protein [Nematostella vectensis] &gt;gi|156226974|gb|EDO47780.1| predicted protein [Nematostella vectensis]	0.008	:	B: proteolysis and peptidolysis; C: membrane; F: metalloendopeptidase activity	:	Peptidase family M48 [IPR001915]	:
138894	0.01	6.04	9.2384	1.02387e-05	U	8.25	13.46	0.706212	0.0978923	-		predicted protein [Physcomitrella patens subsp. patens]	:	peptidase, family M28 [Acidobacterium capsulatum ATCC 51196] &gt;gi|225793921|gb|ACO34011.1| peptidase, family M28 [Acidobacterium capsulatum ATCC 51196]	3e-116	:	B: proteolysis and peptidolysis; F: glutamate carboxypeptidase II activity; F: peptidase activity	:	Protease-associated PA [IPR003137]; Transferrin receptor-like dimerisation domain [IPR007365]; Peptidase family M28 [IPR007484]	:
138927	0.01	3.02	8.2384	0.00376053	U	0.01	0.69	6.10852	0.357903	-			:	acyltransferase [Acaryochloris marina MBIC11017] &gt;gi|158305597|gb|ABW27214.1| acyltransferase [Acaryochloris marina MBIC11017]	3e-12	:	F: transferase activity, transferring groups other than amino-acyl groups	:	Acyltransferase 3 family [IPR002656]	:
139002	0.99	7.04	2.83007	0.000498791	U	3.3	2.76	-0.257798	0.736538	-			:	Pfs, NACHT and Ankyrin domain protein [Talaromyces stipitatus ATCC 10500] &gt;gi|218723125|gb|EED22542.1| Pfs, NACHT and Ankyrin domain protein [Talaromyces stipitatus ATCC 10500]	6e-05	:	B: transport; C: membrane; F: receptor activity; F: transporter activity	:	TonB-dependent receptor protein [IPR000531]	:
139005	17.81	66.76	1.9063	3.09942e-13	U	76.36	115.64	0.598752	9.08003e-06	-		predicted protein [Nematostella vectensis]	:	-	-	:		:	Proline-rich region [IPR000694]	:
139082	12.87	190.54	3.88801	8.62985e-13	U	234.02	376.97	0.687818	0	-			:	predicted protein [Thalassiosira pseudonana CCMP1335] &gt;gi|220976091|gb|EED94419.1| predicted protein [Thalassiosira pseudonana CCMP1335]	2e-44	:		:	Band 7 protein [IPR001107]	:
139094	1.65	12.41	2.91097	8.00759e-05	U	71.82	46.26	-0.63462	0.00022148	-		IRE homolog 1 [Arabidopsis thaliana]	:	hypothetical protein SORBIDRAFT_08g022050 [Sorghum bicolor] &gt;gi|241943259|gb|EES16404.1| hypothetical protein SORBIDRAFT_08g022050 [Sorghum bicolor]	1e-81	:	B: metabolism; B: protein amino acid phosphorylation; F: 3-phosphoinositide-dependent protein kinase activity; F: AMP-activated protein kinase activity; F: ATP binding; F: atypical protein kinase C activity; F: calcium-dependent protein kinase C activity; F: calmodulin regulated protein kinase activity; F: casein kinase activity; F: casein kinase I activity; F: cGMP-dependent protein kinase activ…	:	Protein kinase [IPR000719]; Tyrosine protein kinase [IPR001245]; Serine/threonine protein kinase [IPR002290]; Inorganic pyrophosphatase [IPR008162]; Serine/threonine protein kinase, active site [IPR008271]	:
139103	0.66	11.74	4.15282	0.000290737	U	11.56	12.77	0.143617	0.730619	-			:	-	-	:		:		:
139174	4.95	21.47	2.11682	3.51213e-07	U	69.34	40.39	-0.77969	1.23034e-05	-		Hypothetical protein CBG17617 [Caenorhabditis briggsae AF16]	:	predicted protein [Nematostella vectensis] &gt;gi|156226169|gb|EDO46981.1| predicted protein [Nematostella vectensis]	2e-71	:	B: transport; C: integral to membrane; F: transporter activity	:	Major facilitator superfamily (MFS) [IPR007114]	:
139294	1.98	13.75	2.79586	4.88946e-05	U	0.01	2.42	7.91886	0.022763	-			:	-	-	:		:		:
139295	6.93	19.46	1.48958	5.17168e-05	U	5.37	8.63	0.684438	0.206387	-			:	-	-	:		:		:
139384	1.65	20.13	3.60881	8.00432e-05	U	4.13	1.73	-1.25537	0.134168	-			:	predicted protein [Phaeodactylum tricornutum CCAP 1055/1] &gt;gi|217406115|gb|EEC46055.1| predicted protein [Phaeodactylum tricornutum CCAP 1055/1]	3e-09	:		:		:
139396	0.66	10.06	3.93002	0.000290662	U	1.24	2.42	0.964667	0.39749	-		CYP86A2 (ABERRANT INDUCTION OF TYPE THREE GENES 1); oxygen binding [Arabidopsis thaliana]	:	AT4g00360/A_IG005I10_21 [Arabidopsis thaliana] &gt;gi|22137048|gb|AAM91369.1| At4g00360/A_IG005I10_21 [Arabidopsis thaliana]	2e-57	:	B: electron transport; F: 2-hydroxyisobutyrate 3-monooxygenase activity; F: 4-chlorophenoxyacetate monooxygenase activity; F: 4-nitrocatechol 4-monooxygenase activity; F: 4-nitrophenol 2-monooxygenase activity; F: alpha-pinene dehydrogenase activity; F: alpha-pinene monooxygenase activity; F: ammonia monooxygenase activity; F: dimethylsilanediol hydroxylase activity; F: di-n-butyltin dioxygenase …	:	Cytochrome P450 [IPR001128]; E-class P450, group I [IPR002401]; E-class P450, group IV [IPR002403]	:
139407	16.82	34.22	1.02466	6.05188e-05	U	0.01	1.04	6.70044	0.214332	-			:	predicted membrane protein, COG2510 [Rhodothermus marinus DSM 4252] &gt;gi|229481396|gb|EEO71559.1| predicted membrane protein, COG2510 [Rhodothermus marinus DSM 4252]	8e-20	:	C: membrane	:	Protein of unknown function DUF6 [IPR000620]	:
139408	1.65	21.13	3.67875	7.97488e-05	U	1.24	0.01	-6.9542	0.110267	-			:	predicted membrane protein, COG2510 [Rhodothermus marinus DSM 4252] &gt;gi|229481396|gb|EEO71559.1| predicted membrane protein, COG2510 [Rhodothermus marinus DSM 4252]	5e-22	:	C: membrane; F: nucleic acid binding	:	RNA-binding region RNP-1 (RNA recognition motif) [IPR000504]; Protein of unknown function DUF6 [IPR000620]	:
139418	9.9	51.66	2.38355	3.73728e-11	U	66.04	43.5	-0.602325	0.000747392	-			:	YALI0F08349p [Yarrowia lipolytica] &gt;gi|73619470|sp|Q6C2F5|ATG9_YARLI RecName: Full=Autophagy-related protein 9 &gt;gi|49651027|emb|CAG77964.1| YALI0F08349p [Yarrowia lipolytica]	2e-69	:		:	Autophagy protein Apg9 [IPR007241]	:
139436	5.28	15.43	1.54713	0.000226579	U	0	0			-			:	predicted protein [Physcomitrella patens subsp. patens] &gt;gi|162694387|gb|EDQ80735.1| predicted protein [Physcomitrella patens subsp. patens]	5e-13	:		:	Armadillo repeat [IPR000225]	:
139474	0.01	3.35	8.38802	0.00195469	U	0	0			-			:	-	-	:		:		:
139497	1.32	11.74	3.15282	0.000127018	U	85.44	125.66	0.556542	1.48767e-05	-			:	-	-	:		:		:
139510	1.65	10.73	2.70111	8.84179e-05	U	2.06	5.18	1.33031	0.0921319	-			:	hypothetical protein [Monosiga brevicollis MX1] &gt;gi|163770513|gb|EDQ84203.1| predicted protein [Monosiga brevicollis MX1]	6e-08	:		:	IQ calmodulin-binding region [IPR000048]; Ankyrin [IPR002110]	:
139566	1.32	5.7	2.11042	0.00768714	U	0	0			-			:	-	-	:		:		:
139572	3.3	12.08	1.87208	0.000203174	U	172.52	249.24	0.530772	3.62769e-09	-			:	-	-	:		:		:
139597	8.25	38.24	2.21262	7.61033e-10	U	0.01	1.73	7.43463	0.0698037	-		quercetin 2,3-dioxygenase [Penicillium olsonii]	:	hypothetical protein SS1G_11412 [Sclerotinia sclerotiorum 1980] &gt;gi|154695796|gb|EDN95534.1| hypothetical protein SS1G_11412 [Sclerotinia sclerotiorum 1980]	9e-80	:	B: tRNA aminoacylation for protein translation; F: ATP binding; F: tRNA ligase activity	:	Aminoacyl-tRNA synthetase, class I [IPR001412]; Cupin domain [IPR007113]	:
139667	0.01	34.22	11.7406	6.57368e-15	U	0	0			-			:	-	-	:		:		:
139755	0.01	2.68	8.06609	0.00724212	U	0	0			-			:	GGDEF domain-containing protein [Rhodopseudomonas palustris BisB5] &gt;gi|91681004|gb|ABE37306.1| diguanylate cyclase/phosphodiesterase with GAF sensor [Rhodopseudomonas palustris BisB5]	2e-06	:		:		:
139771	48.17	303.59	2.65592	2.85412e-13	U	0.83	0.01	-6.37504	0.219572	-			:	-	-	:		:		:
139801	0.01	3.02	8.2384	0.00376839	U	11.56	5.18	-1.15812	0.0154978	-			:	-	-	:		:		:
139819	11.88	290.84	4.61362	1.85609e-12	U	8.67	16.22	0.90367	0.0221157	-			:	hypothetical protein FG03422.1 [Gibberella zeae PH-1]	6e-71	:		:		:
139850	6.27	26.84	2.09785	2.9893e-08	U	1.65	5.52	1.7422	0.0316472	-			:	-	-	:		:		:
139911	13.86	67.43	2.28246	7.06059e-13	U	43.75	29	-0.59323	0.00730115	-			:	hypothetical protein pc0264 [Candidatus Protochlamydia amoebophila UWE25] &gt;gi|46399539|emb|CAF22988.1| hypothetical protein [Candidatus Protochlamydia amoebophila UWE25]	2e-36	:		:	Leucine-rich repeat [IPR001611]; Leucine-rich repeat, ribonuclease inhibitor subtype [IPR003590]; Leucine-rich repeat, ribonuclease inhibitor type [IPR007091]	:
139933	24.08	78.16	1.6986	0	U	190.68	205.74	0.109669	0.254223	-		predicted protein [Nematostella vectensis]	:	hypothetical protein [Dictyostelium discoideum AX4] &gt;gi|60467069|gb|EAL65110.1| hypothetical protein DDBDRAFT_0186139 [Dictyostelium discoideum AX4]	5e-23	:	F: sterol carrier activity	:	Sterol-binding [IPR003033]	:
139934	7.59	42.27	2.47746	2.58963e-09	U	270.34	167.77	-0.68829	4.13106e-15	-			:	-	-	:		:		:
139985	6.93	29.18	2.07405	8.8413e-09	U	5.78	12.43	1.10468	0.0185403	-		serine protease [Phytophthora infestans]	:	serine protease [Phytophthora infestans]	2e-51	:	B: proteolysis and peptidolysis; F: chymotrypsin activity; F: pancreatic elastase activity; F: plasminogen activator activity; F: proprotein convertase activity; F: serine-type endopeptidase activity; F: serine-type signal peptidase activity; F: subtilase activity; F: trypsin activity	:	Serine protease, trypsin family [IPR001254]; Chymotrypsin serine protease, family S1 [IPR001314]	:
139989	4.62	57.7	3.64261	5.74738e-07	U	31.78	42.81	0.429829	0.0536594	-		YGL010w-like protein [Picea mariana]	:	endoplasmic reticulum membrane protein YGL010W [Caligus clemensi]	1e-30	:	F: ATP binding	:	ATP/GTP-binding site motif A (P-loop) [IPR001687]	:
140002	8.25	157.33	4.25326	7.61421e-10	U	22.29	13.12	-0.764629	0.0172712	-			:	endoplasmic reticulum membrane protein YGL010W [Caligus clemensi]	3e-31	:		:		:
140026	0.01	2.68	8.06609	0.00723411	U	3.3	7.25	1.13551	0.0727224	-			:	-	-	:		:		:
140035	0.01	22.48	11.1344	6.60614e-15	U	1.65	2.42	0.552541	0.614541	-			:	-	-	:		:		:
140111	3.63	16.44	2.17917	4.28287e-06	U	21.87	12.43	-0.815127	0.0123742	-		AGAP003360-PA [Anopheles gambiae str. PEST]	:	dynein light chain roadblock-type 2, putative [Toxoplasma gondii ME49] &gt;gi|211963014|gb|EEA98209.1| dynein light chain roadblock-type 2, putative [Toxoplasma gondii ME49] &gt;gi|221486791|gb|EEE25037.1| Roadblock/LC7 domain containing protein, putative	2e-16	:		:	Roadblock/LC7 family [IPR004942]	:
140203	1.65	7.72	2.22613	0.00111794	U	7.84	11.05	0.495121	0.278145	-			:	PREDICTED: similar to Dynein heavy chain 6, axonemal (Ciliary dynein heavy chain 6) (Axonemal beta dynein heavy chain 6) [Equus caballus]	1e-56	:		:		:
140215	80.83	235.16	1.54068	2.24868e-12	U	0	0			-			:	peroxidase-like protein [Phytophthora infestans]	1e-31	:	B: electron transport; F: peroxidase activity	:	Chloroperoxidase [IPR000028]	:
140243	0.01	11.74	10.1972	1.09562e-10	U	9.49	9.67	0.0271078	0.96645	-			:	unnamed protein product [Candida glabrata] &gt;gi|49525435|emb|CAG59052.1| unnamed protein product [Candida glabrata]	3e-14	:	C: membrane	:	Protein of unknown function DUF6 [IPR000620]	:
140251	0.99	5.03	2.34506	0.00793893	U	47.88	25.89	-0.887028	5.19586e-05	-			:	sodium/solute symporter [Microcystis aeruginosa NIES-843] &gt;gi|166086150|dbj|BAG00858.1| sodium/solute symporter [Microcystis aeruginosa NIES-843]	4e-86	:	B: transport; C: membrane; F: transporter activity	:	Na+/solute symporter [IPR001734]	:
140267	8.58	100.64	3.55208	4.12843e-10	U	2.89	4.14	0.518561	0.508948	-		Protein kinase domain containing protein [Tetrahymena thermophila SB210]	:	calcium/calmodulin dependent protein kinase 3 [Phytophthora sojae]	0	:	B: protein amino acid phosphorylation; C: calcium- and calmodulin-dependent protein kinase complex; F: ATP binding; F: calcium- and calmodulin-dependent protein kinase activity; F: calmodulin-dependent protein kinase I activity; F: protein kinase activity; F: protein serine/threonine kinase activity; F: protein-tyrosine kinase activity	:	Protein kinase [IPR000719]; Tyrosine protein kinase [IPR001245]; Serine/threonine protein kinase [IPR002290]; Serine/threonine protein kinase, active site [IPR008271]	:
140268	0.01	10.06	9.97441	3.25942e-09	U	0	0			-		Pectin lyase precursor	:	hypothetical protein ATEG_00950 [Aspergillus terreus NIH2624] &gt;gi|114197896|gb|EAU39596.1| hypothetical protein ATEG_00950 [Aspergillus terreus NIH2624]	2e-73	:	F: pectin lyase activity	:	Pectate lyase/Amb allergen [IPR002022]	:
140280	0.01	2.68	8.06609	0.00721657	U	0	0			-		necrosis-inducing-like protein [Phytophthora sojae]	:	hypothetical protein BL03562 [Bacillus licheniformis ATCC 14580] &gt;gi|52003194|gb|AAU23136.1| hypothetical protein BL03562 [Bacillus licheniformis ATCC 14580]	5e-20	:		:		:
140324	0.66	6.04	3.19401	0.00071754	U	21.87	20.02	-0.127511	0.666927	-			:	predicted protein [Nematostella vectensis] &gt;gi|156222071|gb|EDO42919.1| predicted protein [Nematostella vectensis]	5e-07	:		:	Protein of unknown function UPF0220 [IPR007919]	:
140333	0.01	4.36	8.76818	0.000272105	U	4.13	3.45	-0.259545	0.709119	-			:	-	-	:		:		:
140343	0.01	4.36	8.76818	0.000271954	U	0	0			-			:	PREDICTED: similar to ubiquitin protein ligase E3A isoform 3 [Apis mellifera]	0.005	:		:		:
140464	45.2	121.77	1.42976	1.75731e-12	U	7.43	6.56	-0.179666	0.723948	-			:	-	-	:		:		:
140573	18.47	186.51	3.336	1.51133e-13	U	127.54	69.39	-0.87815	3.0306e-11	-		phosphate transporter [Lotus japonicus]	:	major facilitator superfamily transporter [Dictyostelium discoideum AX4] &gt;gi|165988586|gb|EAL66277.2| major facilitator superfamily protein [Dictyostelium discoideum AX4]	2e-64	:	B: transport; C: integral to membrane; F: transporter activity	:	General substrate transporter [IPR005828]; Major facilitator superfamily (MFS) [IPR007114]	:
140668	239.18	594.43	1.31341	8.88346e-12	U	0.01	1.04	6.70044	0.215142	-			:	-	-	:		:	Proline-rich region [IPR000694]	:
140672	4.62	77.49	4.06805	5.74274e-07	U	98.23	80.78	-0.282166	0.04668	-		Amidases related to nicotinamidase [Magnetospirillum gryphiswaldense MSR-1]	:	hypothetical protein VAS14_02186 [Vibrio angustum S14] &gt;gi|90439307|gb|EAS64489.1| hypothetical protein VAS14_02186 [Vibrio angustum S14]	6e-58	:	F: calcium ion binding	:	Leucine-rich repeat [IPR001611]; Calcium-binding EF-hand [IPR002048]; Leucine-rich repeat, ribonuclease inhibitor subtype [IPR003590]; Leucine-rich repeat, ribonuclease inhibitor type [IPR007091]	:
140721	1.32	6.04	2.19401	0.00476453	U	0.83	4.14	2.31845	0.0275251	-		Appr-1-p processing domain protein [Thermoproteus neutrophilus V24Sta]	:	Appr-1-p processing domain protein [Sulfolobus islandicus L.S.2.15] &gt;gi|229578282|ref|YP_002836680.1| Appr-1-p processing domain protein [Sulfolobus islandicus Y.G.57.14] &gt;gi|229583016|ref|YP_002841415.1| Appr-1-p processing domain protein [Sulfolob	2e-31	:		:	Protein of unknown function Appr-1 [IPR002589]	:
140734	0.01	6.37	9.31515	5.27886e-06	U	7.84	3.45	-1.18426	0.0451585	-			:	hypothetical protein [Dictyostelium discoideum AX4] &gt;gi|60462812|gb|EAL61012.1| hypothetical protein DDBDRAFT_0191700 [Dictyostelium discoideum AX4]	1e-26	:	B: cyclic nucleotide biosynthesis; B: intracellular signaling cascade; F: phosphorus-oxygen lyase activity	:	Guanylate cyclase [IPR001054]	:
140759	0.99	8.05	3.02349	0.000247761	U	37.56	66.28	0.819377	1.0218e-05	-			:	predicted protein [Coprinopsis cinerea okayama7#130] &gt;gi|116499373|gb|EAU82268.1| predicted protein [Coprinopsis cinerea okayama7#130]	0.2	:		:	Uncharacterized Cys-rich domain [IPR006461]	:
140769	4.95	46.96	3.24593	3.19074e-07	U	0	0			-			:	hypothetical protein [Vitis vinifera]	0.09	:		:	Uncharacterized Cys-rich domain [IPR006461]	:
140932	126.02	297.89	1.24113	3.42754e-12	U	44.58	81.47	0.869872	2.24688e-07	-		sphingomyelin phosphodiesterase 2, neutral [Danio rerio]	:	Endonuclease/Exonuclease/phosphatase family protein [Brugia malayi] &gt;gi|158590094|gb|EDP28850.1| Endonuclease/Exonuclease/phosphatase family protein [Brugia malayi]	4e-28	:	F: sphingomyelin phosphodiesterase activity	:	Endonuclease/exonuclease/phosphatase family [IPR005135]	:
140946	0.99	240.86	7.92655	0.000193698	U	12.79	7.59	-0.752844	0.0789332	-		nitric oxide dioxygenase [Geobacillus thermodenitrificans NG80-2]	:	nitric oxide dioxygenase [Geobacillus thermodenitrificans NG80-2] &gt;gi|134266803|gb|ABO66998.1| Flavohemoglobin [Geobacillus thermodenitrificans NG80-2]	9e-87	:	B: electron transport; B: transport; F: 6,7-dihydropteridine reductase activity; F: binding; F: oxidoreductase activity	:	Globin [IPR000971]; Oxidoreductase FAD/NAD(P)-binding [IPR001433]; Oxidoreductase FAD-binding region [IPR008333]	:
140969	3.96	72.46	4.19361	1.84319e-06	U	35.08	31.41	-0.159425	0.496656	-			:	putative monooxygenase [Streptomyces griseus]	7e-06	:	B: antibiotic biosynthesis; C: cytoplasm; F: oxidoreductase activity	:	Antibiotic biosynthesis monooxygenase [IPR007138]	:
140999	0.66	25.49	5.27132	0.000292171	U	27.24	19.68	-0.468996	0.0937347	-			:	magnesium/cobalt transporter CorA [Chlorobium chlorochromatii CaD3] &gt;gi|78171740|gb|ABB28836.1| Magnesium and cobalt transport protein CorA [Chlorobium chlorochromatii CaD3]	3e-29	:	B: metal ion transport; C: membrane; F: calcium ion binding; F: metal ion transporter activity	:	Calcium-binding EF-hand [IPR002048]; Mg2+ transporter protein, CorA-like [IPR002523]	:
141014	4.62	15.77	1.77122	3.8331e-05	U	4.13	4.14	0.00348899	0.987809	-			:	-	-	:	B: protein amino acid prenylation; F: protein prenyltransferase activity	:	Ubiquitin-associated domain [IPR000449]; Protein prenyltransferase, alpha subunit [IPR002088]	:
141239	0.01	3.02	8.2384	0.00375531	U	12.79	11.74	-0.123584	0.747232	-			:	predicted protein [Phaeodactylum tricornutum CCAP 1055/1] &gt;gi|217409188|gb|EEC49120.1| predicted protein [Phaeodactylum tricornutum CCAP 1055/1]	2e-27	:		:		:
141245	0.01	7.38	9.52748	7.11494e-07	U	0.83	0.01	-6.37504	0.223379	-			:	fibronectin-binding protein I [Streptococcus pyogenes]	0.3	:		:		:
141363	5.94	18.11	1.60825	3.5922e-05	U	16.92	13.46	-0.330051	0.343206	-		predicted protein [Nematostella vectensis]	:	predicted protein [Nematostella vectensis] &gt;gi|156211995|gb|EDO33076.1| predicted protein [Nematostella vectensis]	2e-145	:		:		:
141370	4.29	15.77	1.87813	1.81307e-05	U	42.51	57.65	0.439518	0.0214659	-		predicted protein [Physcomitrella patens subsp. patens]	:	hypothetical protein THAPSDRAFT_34505 [Thalassiosira pseudonana CCMP1335] &gt;gi|220973961|gb|EED92291.1| hypothetical protein THAPSDRAFT_34505 [Thalassiosira pseudonana CCMP1335]	0	:	B: phosphoenolpyruvate-dependent sugar phosphotransferase system; B: protein-nucleus import, docking; C: cytoplasm; C: nuclear pore; C: nucleus; F: protein transporter activity; F: sugar porter activity	:	Importin-beta, N-terminal [IPR001494]; HPr serine phosphorylation site [IPR002114]	:
141441	15.51	32.54	1.06902	5.02288e-05	U	25.18	36.94	0.552906	0.0236229	-			:	-	-	:		:		:
141462	0.01	3.02	8.2384	0.00375357	U	2.48	1.73	-0.519568	0.579576	-		predicted: similar to 65 kD protein kinase [Ornithorhynchus anatinus]	:	PREDICTED: similar to eukaryotic translation initiation factor 2-alpha kinase 3 (pancreatic eif2-alpha kinase) [Nasonia vitripennis]	2e-35	:	B: protein amino acid phosphorylation; F: 3-phosphoinositide-dependent protein kinase activity; F: AMP-activated protein kinase activity; F: ATP binding; F: atypical protein kinase C activity; F: calcium-dependent protein kinase C activity; F: calmodulin regulated protein kinase activity; F: casein kinase activity; F: casein kinase I activity; F: cGMP-dependent protein kinase activity; F: cobinam…	:	Protein kinase [IPR000719]; Tyrosine protein kinase [IPR001245]; Serine/threonine protein kinase [IPR002290]; Serine/threonine protein kinase, active site [IPR008271]	:
141480	0.66	9.06	3.77897	0.000291576	U	6.6	3.11	-1.08555	0.0879695	-			:	choline transporter like family [Micromonas pusilla CCMP1545]	1e-63	:		:	Protein of unknown function DUF580 [IPR007603]	:
141509	2.64	38.91	3.88153	1.71334e-05	U	115.15	109.09	-0.0779956	0.543501	-		transcriptional coactivator-like protein [Chlamydomonas reinhardtii]	:	PREDICTED: hypothetical protein [Vitis vinifera]	5e-136	:	F: ATP binding; F: nuclease activity; F: nucleic acid binding	:	ATP/GTP-binding site motif A (P-loop) [IPR001687]; Tudor domain [IPR002999]; Staphylococcus nuclease (SNase-like) [IPR006021]; Staphylococcus nuclease subtype [IPR006022]; Maternal tudor protein [IPR008191]	:
141553	5.94	30.19	2.34554	5.33369e-08	U	1.24	0.01	-6.9542	0.110691	-		necrosis-inducing-like protein [Phytophthora sojae]	:	necrosis-inducing-like protein [Phytophthora sojae]	4e-48	:		:	Necrosis inducing [IPR008701]	:
141560	2.31	23.15	3.32505	2.91428e-05	U	20.22	17.95	-0.171799	0.578105	-			:	predicted protein [Physcomitrella patens subsp. patens] &gt;gi|162690471|gb|EDQ76838.1| predicted protein [Physcomitrella patens subsp. patens]	3e-61	:	B: amino acid transport; C: membrane; F: amino acid-polyamine transporter activity	:	Amino acid/polyamine transporter, family II [IPR002422]	:
141579	0.66	6.04	3.19401	0.000717355	U	17.33	17.26	-0.00583919	0.976726	-			:	beta-lactamase [Kordia algicida OT-1] &gt;gi|161324125|gb|EDP95457.1| beta-lactamase [Kordia algicida OT-1]	2e-15	:	B: response to antibiotic	:	Beta-lactamase [IPR001466]	:
141621	2.64	12.75	2.27189	2.90502e-05	U	29.72	36.59	0.300015	0.213942	-		predicted: similar to CG13570-PA isoform 3 [Canis familiaris]	:	PREDICTED: similar to sperm associated antigen 1 [Taeniopygia guttata]	1e-28	:		:	TPR repeat [IPR001440]	:
141699	7.26	19.12	1.39704	0.000136271	U	2.89	4.14	0.518561	0.509001	-			:	-	-	:		:		:
141751	4.95	11.74	1.24593	0.00756082	U	16.1	8.98	-0.842273	0.0283484	-		AFG1-like ATPase [Azorhizobium caulinodans ORS 571]	:	ATPase n2b, putative [Perkinsus marinus ATCC 50983]	2e-63	:	F: ATP binding	:	ATP/GTP-binding site motif A (P-loop) [IPR001687]; AFG1-like ATPase [IPR005654]	:
141822	0.01	55.01	12.4255	6.52558e-15	U	14.03	7.59	-0.886343	0.0331332	-		serine/threonine protein kinase [Arabidopsis thaliana]	:	predicted protein [Phaeodactylum tricornutum CCAP 1055/1] &gt;gi|217407322|gb|EEC47259.1| predicted protein [Phaeodactylum tricornutum CCAP 1055/1]	1e-33	:	B: protein amino acid phosphorylation; F: 3-phosphoinositide-dependent protein kinase activity; F: AMP-activated protein kinase activity; F: ATP binding; F: atypical protein kinase C activity; F: calcium-dependent protein kinase C activity; F: calmodulin regulated protein kinase activity; F: casein kinase activity; F: casein kinase I activity; F: cGMP-dependent protein kinase activity; F: cobinam…	:	Protein kinase [IPR000719]; Tyrosine protein kinase [IPR001245]; Serine/threonine protein kinase [IPR002290]; Tyrosine protein kinase, active site [IPR008266]	:
141831	41.57	385.78	3.21416	7.19673e-13	U	84.61	77.67	-0.123471	0.408234	-			:	1-acyl-sn-glycerol-3-phosphate acyltransferase gamma [Pyrenophora tritici-repentis Pt-1C-BFP] &gt;gi|187978111|gb|EDU44737.1| 1-acyl-sn-glycerol-3-phosphate acyltransferase gamma [Pyrenophora tritici-repentis Pt-1C-BFP]	1e-28	:	B: metabolism; F: 1-acylglycerol-3-phosphate O-acyltransferase activity; F: acyltransferase activity	:	Phospholipid/glycerol acyltransferase [IPR002123]	:
141833	0.01	3.69	8.52748	0.00100914	U	11.97	10.01	-0.257981	0.52712	-			:	vacuolar armadillo repeat protein Vac8, putative [Penicillium marneffei ATCC 18224] &gt;gi|210074496|gb|EEA28583.1| vacuolar armadillo repeat protein Vac8, putative [Penicillium marneffei ATCC 18224]	7e-06	:		:	Armadillo repeat [IPR000225]	:
141841	0.01	8.72	9.76818	4.83668e-08	U	23.11	11.74	-0.977085	0.00256196	-			:	-	-	:		:		:
141848	4.95	19.12	1.94958	1.29782e-06	U	0	0			-			:	-	-	:		:		:
141891	0.66	6.71	3.34577	0.000418365	U	6.6	8.98	0.444249	0.379744	-		Pleiotropic drug resistance protein 15	:	pleiotropic drug resistance transporter [Phytophthora sojae]	0	:	F: ATP binding; F: ATPase activity; F: nucleoside-triphosphatase activity; F: nucleotide binding	:	ATP/GTP-binding site motif A (P-loop) [IPR001687]; ABC transporter [IPR003439]; AAA ATPase [IPR003593]	:
141895	3.96	27.17	2.77844	1.84532e-06	U	14.03	25.2	0.844909	0.00634549	-		cellular repressor of E1A-stimulated genes (CREG) family [Arabidopsis thaliana]	:	cellular repressor of E1A-stimulated genes (CREG) family [Arabidopsis thaliana] &gt;gi|19715626|gb|AAL91634.1| At2g04690/F28I8.27 [Arabidopsis thaliana] &gt;gi|21928075|gb|AAM78066.1| At2g04690/F28I8.27 [Arabidopsis thaliana]	2e-28	:		:		:
141972	0.99	20.13	4.34577	0.000193808	U	11.56	7.94	-0.54193	0.218168	-		Os08g0249900 [Oryza sativa (japonica cultivar-group)]	:	senescence-associated nodulin 1A [Glycine max]	2e-57	:	B: antibiotic biosynthesis; B: regulation of oxidoreductase activity; F: iron ion binding; F: isopenicillin-N synthase activity; F: oxidoreductase activity	:	Isopenicillin N synthase [IPR002283]; 2OG-Fe(II) oxygenase superfamily [IPR005123]	:
141973	2.64	8.05	1.60845	0.00774369	U	6.19	2.07	-1.58031	0.0264111	-			:	predicted protein [Phaeodactylum tricornutum CCAP 1055/1] &gt;gi|209583055|gb|ACI65675.1| predicted protein [Phaeodactylum tricornutum CCAP 1055/1]	9e-57	:	B: antibiotic biosynthesis; B: regulation of oxidoreductase activity; F: iron ion binding; F: isopenicillin-N synthase activity; F: oxidoreductase activity	:	Isopenicillin N synthase [IPR002283]; 2OG-Fe(II) oxygenase superfamily [IPR005123]	:
141979	1.65	20.46	3.63227	7.99694e-05	U	0.01	0.69	6.10852	0.360098	-			:	secretory protein OPEL [Phytophthora parasitica]	4e-16	:		:	Thaumatin, pathogenesis-related [IPR001938]	:
142005	1.98	16.1	3.02349	4.8747e-05	U	134.14	76.98	-0.801184	3.15036e-10	-		3-hydroxyisobutyrate dehydrogenase precursor [Mus musculus]	:	3-hydroxyisobutyrate dehydrogenase precursor [Mus musculus] &gt;gi|32363159|sp|Q99L13|3HIDH_MOUSE RecName: Full=3-hydroxyisobutyrate dehydrogenase, mitochondrial; Short=HIBADH; Flags: Precursor &gt;gi|13278136|gb|AAH03914.1| 3-hydroxyisobutyrate dehydroge	2e-74	:	B: pentose-phosphate shunt; B: valine metabolism; F: 3-hydroxyisobutyrate dehydrogenase activity; F: phosphogluconate dehydrogenase (decarboxylating) activity	:	3-hydroxyisobutyrate dehydrogenase [IPR002204]; 6-phosphogluconate dehydrogenase, NAD binding domain [IPR006115]; 6-phosphogluconate dehydrogenase [IPR006183]	:
142030	5.28	14.76	1.48308	0.000491872	U	4.13	5.87	0.507219	0.428725	-		WD-40 protein, putative [Paramecium tetraurelia strain d4-2]	:	hypothetical protein BRAFLDRAFT_246700 [Branchiostoma floridae] &gt;gi|229297659|gb|EEN68292.1| hypothetical protein BRAFLDRAFT_246700 [Branchiostoma floridae]	1e-166	:		:	G-protein beta WD-40 repeat [IPR001680]	:
142061	2.31	21.8	3.23836	2.90951e-05	U	52.42	68.01	0.37563	0.0309749	-			:	hypothetical protein BRAFLDRAFT_126667 [Branchiostoma floridae]	8e-14	:	B: ubiquitin-dependent protein catabolism; F: cysteine-type endopeptidase activity; F: ubiquitin thiolesterase activity	:	Ubiquitin thiolesterase, family 2 [IPR001394]	:
142102	15.84	34.55	1.12511	1.24737e-05	U	4.13	1.38	-1.58147	0.0748702	-			:	PREDICTED: similar to Importin 11 [Strongylocentrotus purpuratus] &gt;gi|115936429|ref|XP_001181674.1| PREDICTED: similar to Importin 11 [Strongylocentrotus purpuratus]	6e-59	:	B: protein-nucleus import, docking; C: cytoplasm; C: nuclear pore; C: nucleus; F: protein transporter activity	:	Importin-beta, N-terminal [IPR001494]	:
142133	0.01	4.03	8.65464	0.000521317	U	14.45	7.59	-0.928898	0.0244803	-			:	PREDICTED: hypothetical protein [Strongylocentrotus purpuratus]	1e-28	:		:		:
142184	3.96	12.75	1.68692	0.000380824	U	188.21	102.18	-0.88123	4.51129e-16	-		arginine biosynthesis bifunctional protein ArgJ [Opitutus terrae PB90-1]	:	arginine biosynthesis bifunctional protein ArgJ [Opitutus terrae PB90-1] &gt;gi|177839729|gb|ACB73981.1| arginine biosynthesis bifunctional protein ArgJ [Opitutus terrae PB90-1]	8e-115	:	B: arginine biosynthesis; F: glutamate N-acetyltransferase activity	:	Arginine biosynthesis protein ArgJ [IPR002813]	:
142270	0.01	3.35	8.38802	0.00195611	U	0.01	2.76	8.10852	0.0126728	-			:	hypothetical protein SORBIDRAFT_03g043760 [Sorghum bicolor] &gt;gi|241928809|gb|EES01954.1| hypothetical protein SORBIDRAFT_03g043760 [Sorghum bicolor]	4e-06	:	F: nucleic acid binding	:	RNA-binding region RNP-1 (RNA recognition motif) [IPR000504]	:
142297	11.88	24.82	1.06297	0.000463075	U	7.02	3.11	-1.17456	0.0597767	-			:	-	-	:		:		:
142299	15.84	35.56	1.16668	4.81007e-06	U	94.93	162.25	0.773282	2.94219e-11	-			:	amino acid transporter [Thalassiosira pseudonana CCMP1335] &gt;gi|220977977|gb|EED96303.1| amino acid transporter [Thalassiosira pseudonana CCMP1335]	3e-82	:	B: amino acid transport; B: transport; C: membrane; F: amino acid-polyamine transporter activity	:	Amino acid/polyamine transporter, family I [IPR002293]; Amino acid permease-associated region [IPR004841]	:
142328	244.13	565.92	1.21295	0	U	239.39	313.79	0.390436	6.69909e-07	-			:	Chain A, Myosin Vi (Md-Insert2-Cam, Delta-Insert1) Post-Rigor State &gt;gi|162330179|pdb|2VB6|A Chain A, Myosin Vi (Md-Insert2-Cam, Delta Insert1) Post-Rigor State ( Crystal Form 2)	3e-137	:	B: intracellular signaling cascade; C: myosin; F: ATP binding; F: motor activity	:	IQ calmodulin-binding region [IPR000048]; Myosin head (motor domain) [IPR001609]; Phox-like [IPR001683]; ATP/GTP-binding site motif A (P-loop) [IPR001687]	:
142383	9.57	21.13	1.1427	0.000633226	U	920.4	832.64	-0.144568	0.00112387	-		cysteine protease [Phytophthora infestans]	:	cysteine protease [Phytophthora infestans]	0	:	B: proteolysis and peptidolysis; F: cathepsin F activity; F: cysteine-type endopeptidase activity; F: cysteine-type peptidase activity	:	Eukaryotic thiol (cysteine) protease [IPR000169]; Papain cysteine protease (C1) [IPR000668]; E1 protein and Def2/Der2 allergen [IPR003172]	:
142419	0.01	9.73	9.9263	6.39077e-09	U	35.91	43.84	0.287862	0.187899	-			:	predicted protein [Thalassiosira pseudonana CCMP1335] &gt;gi|220973773|gb|EED92103.1| predicted protein [Thalassiosira pseudonana CCMP1335]	8e-34	:	F: catalytic activity	:	Esterase/lipase/thioesterase [IPR000379]; Protein of unknown function DUF580 [IPR007603]	:
142556	28.7	84.87	1.5642	0	U	245.99	347.97	0.500363	3.7721e-11	-		nucleoredoxin 1 [Chlamydomonas reinhardtii]	:	-	-	:		:		:
142581	0.66	4.7	2.83212	0.00454557	U	1.65	3.11	0.914449	0.354352	-			:	vacuolar protein sorting 16 [Danio rerio] &gt;gi|189520002|ref|XP_001918681.1| PREDICTED: hypothetical protein [Danio rerio] &gt;gi|189520097|ref|XP_001921488.1| PREDICTED: similar to vacuolar protein sorting 16 [Danio rerio] &gt;gi|146218507|gb|AAI39871.	4e-07	:	F: ATP binding	:	ATP/GTP-binding site motif A (P-loop) [IPR001687]	:
142621	7.92	23.82	1.5886	2.19389e-06	U	2.48	3.45	0.476256	0.582381	-		WD repeat domain 78, isoform CRA_a [Mus musculus]	:	WD repeat domain 78 [Rattus norvegicus]	2e-55	:		:	G-protein beta WD-40 repeat [IPR001680]	:
142675	5.28	24.82	2.23289	1.76719e-07	U	51.59	98.04	0.926279	1.81463e-09	-			:	ALG-2 interacting protein X [Dictyostelium discoideum AX4] &gt;gi|74866349|sp|Q8T7K0|ALIX_DICDI RecName: Full=ALG-2 interacting protein X; Short=Dd-Alix; Short=DdAlix; Short=Alix &gt;gi|19880054|gb|AAM00241.1|AF360741_1 ALG-2 interacting protein X [Dictyo	8e-57	:	B: signal transduction	:	BRO1 [IPR004328]	:
142753	0.01	3.02	8.2384	0.00376315	U	237.32	189.86	-0.321898	0.000331821	-		transglutaminase elicitor M81E [Phytophthora infestans]	:	glycoprotein elicitor precursor &gt;gi|45386473|gb|AAS60096.1| transglutaminase elicitor precursor [Phytophthora sojae]	0	:		:		:
142763	0.99	6.71	2.76081	0.000726263	U	7.84	7.25	-0.112873	0.815812	-		predicted: similar to LOC495490 protein [Strongylocentrotus purpuratus]	:	predicted protein [Physcomitrella patens subsp. patens] &gt;gi|162697309|gb|EDQ83645.1| predicted protein [Physcomitrella patens subsp. patens]	7e-110	:	B: proteolysis and peptidolysis; F: catalytic activity; F: oligopeptidase B activity; F: prolyl oligopeptidase activity; F: serine-type endopeptidase activity; F: serine-type peptidase activity	:	Esterase/lipase/thioesterase [IPR000379]; Prolyl oligopeptidase [IPR001375]; Prolyl oligopeptidase serine protease (S9A) [IPR002470]; Prolyl oligopeptidase, N-terminal beta-propeller domain [IPR004106]	:
142787	1.65	7.72	2.22613	0.00111822	U	18.16	14.15	-0.359962	0.284191	-		4-methyl-5(b-hydroxyethyl)-thiazole monophosphate biosynthesis protein, putative [marine gamma proteobacterium HTCC2207]	:	predicted protein [Thalassiosira pseudonana CCMP1335] &gt;gi|220977032|gb|EED95359.1| predicted protein [Thalassiosira pseudonana CCMP1335]	2e-38	:	F: thiamin pyridinylase activity	:	Protein of unknown function ThiJ/PfpI [IPR002818]; DJ-1 protein [IPR006287]	:
142811	0.66	42.27	6.00102	0.000292413	U	63.15	37.63	-0.746899	6.13624e-05	-			:	-	-	:		:		:
142831	22.43	52.33	1.22221	5.75786e-09	U	28.07	17.61	-0.672634	0.0168474	-		predicted protein [Monosiga brevicollis MX1]	:	GK24560 [Drosophila willistoni] &gt;gi|194162646|gb|EDW77547.1| GK24560 [Drosophila willistoni]	5e-87	:	B: proteolysis and peptidolysis; F: catalytic activity; F: serine-type peptidase activity; F: serine-type Pro-X carboxypeptidase activity	:	Esterase/lipase/thioesterase [IPR000379]; Serine carboxypeptidase S28 [IPR008758]	:
142848	1.98	17.44	3.13883	4.87902e-05	U	78.83	122.55	0.636554	1.32405e-06	-			:	Hypothetical protein THAPSDRAFT_38890 [Thalassiosira pseudonana CCMP1335] &gt;gi|220969001|gb|EED87344.1| Hypothetical protein THAPSDRAFT_38890 [Thalassiosira pseudonana CCMP1335]	1e-44	:	B: transport; C: membrane; F: binding	:	Mitochondrial substrate carrier [IPR001993]	:
142884	1.98	13.75	2.79586	4.88791e-05	U	10.32	12.43	0.268383	0.52274	-			:	-	-	:		:		:
142901	12.54	113.05	3.17235	1.05108e-12	U	653.36	834.36	0.352792	1.27756e-11	-		similar to RIKEN cDNA 1500009M05 (predicted) [Rattus norvegicus]	:	CDGSH iron sulfur domain-containing protein 2 homolog [Caligus clemensi]	2e-24	:		:	Zn-finger, CDGSH type [IPR006622]	:
142906	0.99	7.72	2.9631	0.000291013	U	208.84	109.43	-0.93239	2.33891e-19	-		predicted protein [Nematostella vectensis]	:	predicted protein [Nematostella vectensis] &gt;gi|156209486|gb|EDO30761.1| predicted protein [Nematostella vectensis]	7e-107	:	F: hydrolase activity	:	Metallo-phosphoesterase [IPR004843]	:
142909	0.99	5.7	2.52546	0.00295357	U	1.65	2.42	0.552541	0.614792	-			:	-	-	:		:		:
142938	0.66	9.73	3.8819	0.000290651	U	11.97	5.87	-1.02799	0.0259732	-			:	hypothetical protein [Dictyostelium discoideum AX4] &gt;gi|60469799|gb|EAL67786.1| hypothetical protein DDBDRAFT_0205693 [Dictyostelium discoideum AX4]	8e-32	:	B: transport; C: integral to membrane; F: transporter activity	:	General substrate transporter [IPR005828]; Major facilitator superfamily (MFS) [IPR007114]	:
143103	3.3	20.8	2.65605	5.71352e-06	U	0	0			-		Tmem65 protein [Mus musculus]	:	hypothetical protein [Monosiga brevicollis MX1] &gt;gi|163777220|gb|EDQ90837.1| predicted protein [Monosiga brevicollis MX1]	2e-20	:	F: calcium ion binding	:	Calcium-binding EF-hand [IPR002048]	:
143170	8.58	23.15	1.43196	1.68815e-05	U	16.51	16.92	0.0353894	0.927441	-			:	hypothetical protein LOC100276279 [Zea mays] &gt;gi|195622744|gb|ACG33202.1| hypothetical protein [Zea mays]	0.01	:		:		:
143183	0.01	5.37	9.06878	3.84719e-05	U	0	0			-			:	hypothetical protein [Vitis vinifera]	0.04	:		:		:
143203	15.18	156.32	3.36426	5.09913e-13	U	0.01	2.42	7.91886	0.0227533	-		pleiotropic drug resistance transporter [Phytophthora sojae]	:	pleiotropic drug resistance transporter [Phytophthora sojae]	0	:	B: transport; C: membrane; F: ATP binding; F: ATPase activity; F: nucleoside-triphosphatase activity; F: nucleotide binding; F: receptor activity; F: transporter activity	:	TonB-dependent receptor protein [IPR000531]; ATP/GTP-binding site motif A (P-loop) [IPR001687]; ABC transporter [IPR003439]; AAA ATPase [IPR003593]	:
143228	2.64	10.06	1.93002	0.000583762	U	1.24	3.8	1.61566	0.101729	-		mitogen-activated protein kinase 1b [Phytophthora parasitica]	:	Protein kinase domain containing protein [Tetrahymena thermophila] &gt;gi|89306886|gb|EAS04874.1| Protein kinase domain containing protein [Tetrahymena thermophila SB210]	1e-86	:	B: protein amino acid phosphorylation; F: ATP binding; F: MAP kinase activity; F: protein kinase activity; F: protein serine/threonine kinase activity; F: protein-tyrosine kinase activity	:	Protein kinase [IPR000719]; Tyrosine protein kinase [IPR001245]; Pleckstrin-like [IPR001849]; Serine/threonine protein kinase [IPR002290]; MAP kinase [IPR003527]; Serine/threonine protein kinase, active site [IPR008271]	:
143266	0.66	4.36	2.72379	0.00768706	U	2.89	5.18	0.841883	0.243086	-		OSJNBb0079B02.5 [Oryza sativa (japonica cultivar-group)]	:	Os04g0640900 [Oryza sativa (japonica cultivar-group)] &gt;gi|113565611|dbj|BAF15954.1| Os04g0640900 [Oryza sativa (japonica cultivar-group)] &gt;gi|125591809|gb|EAZ32159.1| hypothetical protein OsJ_16356 [Oryza sativa Japonica Group]	2e-14	:		:		:
143276	0.01	6.71	9.39017	2.70964e-06	U	0.01	1.04	6.70044	0.213353	-			:	hypothetical protein BRAFLDRAFT_260006 [Branchiostoma floridae] &gt;gi|229280901|gb|EEN51666.1| hypothetical protein BRAFLDRAFT_260006 [Branchiostoma floridae]	4e-05	:	B: protein folding	:	Peptidylprolyl isomerase, FKBP-type [IPR001179]	:
143281	0.01	5.03	8.97441	7.45453e-05	U	0.83	0.01	-6.37504	0.219326	-		pectate lyase [Aspergillus fumigatus Af293]	:	hypothetical protein AN2542.2 [Aspergillus nidulans FGSC A4] &gt;gi|40745491|gb|EAA64647.1| hypothetical protein AN2542.2 [Aspergillus nidulans FGSC A4]	1e-46	:	C: extracellular region; F: pectate lyase activity	:	Pectate lyase [IPR004898]	:
143369	6.6	27.17	2.04148	1.69763e-08	U	81.72	41.08	-0.992253	4.14411e-09	-		Os08g0496000 [Oryza sativa (japonica cultivar-group)]	:	cytochrome c oxidase assembly protein [Dictyostelium discoideum AX4] &gt;gi|3420751|gb|AAC31919.1| cytochrome c oxidase assembly protein [Dictyostelium discoideum] &gt;gi|60468533|gb|EAL66536.1| cytochrome c oxidase assembly protein [Dictyostelium discoid	9e-74	:	B: protein complex assembly; C: membrane	:	Cytochrome oxidase assembly [IPR003780]	:
143383	4.95	21.13	2.09379	3.72635e-07	U	265.8	152.58	-0.800775	5.08527e-19	-		putative GTP binding protein [Beta vulgaris]	:	rab-type small G protein [Thalassiosira pseudonana CCMP1335] &gt;gi|220969414|gb|EED87755.1| rab-type small G protein [Thalassiosira pseudonana CCMP1335]	6e-75	:	B: intracellular protein transport; B: protein transport; B: regulation of transcription, DNA-dependent; B: small GTPase mediated signal transduction; B: two-component signal transduction system (phosphorelay); F: ATP binding; F: DNA binding; F: GTP binding	:	ATP/GTP-binding site motif A (P-loop) [IPR001687]; Ras GTPase superfamily [IPR001806]; GTP-binding nuclear protein Ran [IPR002041]; Sigma-54 factor interaction domain [IPR002078]; Ras small GTPase, Ras type [IPR003577]; Ras small GTPase, Rho type [IPR003578]; Ras small GTPase, Rab type [IPR003579]; Small GTP-binding protein domain [IPR005225]	:
143418	2.97	22.48	2.92011	9.98861e-06	U	7.43	3.45	-1.10677	0.0652075	-			:	hypothetical protein [Paramecium tetraurelia strain d4-2] &gt;gi|124409296|emb|CAK74627.1| unnamed protein product [Paramecium tetraurelia]	4e-80	:	B: ubiquitin-dependent protein catabolism; F: cysteine-type endopeptidase activity; F: ubiquitin thiolesterase activity	:	Ubiquitin thiolesterase, family 2 [IPR001394]	:
143438	3.3	24.49	2.89165	5.72145e-06	U	0.83	1.04	0.3254	0.874224	-			:	conserved hypothetical protein [Aurantimonas sp. SI85-9A1] &gt;gi|90337450|gb|EAS51101.1| conserved hypothetical protein [Aurantimonas manganoxydans SI85-9A1]	5e-07	:		:		:
143526	0.01	3.02	8.2384	0.00376402	U	8.67	13.46	0.634575	0.131226	-			:	predicted protein [Thalassiosira pseudonana CCMP1335] &gt;gi|220974319|gb|EED92649.1| predicted protein [Thalassiosira pseudonana CCMP1335]	0.0006	:		:	Pleckstrin-like [IPR001849]	:
143542	0.01	3.35	8.38802	0.00195279	U	0	0			-		amino acid permease-associated region [Flavobacterium johnsoniae UW101]	:	hypothetical protein VDG1235_3673 [Verrucomicrobiae bacterium DG1235] &gt;gi|198259738|gb|EDY84046.1| hypothetical protein VDG1235_3673 [Verrucomicrobiae bacterium DG1235]	4e-95	:	B: amino acid transport; C: membrane; F: amino acid-polyamine transporter activity	:	Amino acid/polyamine transporter, family I [IPR002293]	:
143712	4.29	15.77	1.87813	1.81247e-05	U	0	0			-			:	serine/threonine protein kinase [Acanthamoeba polyphaga mimivirus] &gt;gi|82057248|sp|Q7T6Y2|YR831_MIMIV RecName: Full=Putative serine/threonine-protein kinase/receptor R831; Flags: Precursor &gt;gi|55664864|gb|AAQ09578.2| serine/threonine protein kinase	2e-20	:	B: protein amino acid phosphorylation; F: ATP binding; F: ATPase activity; F: protein kinase activity; F: protein serine/threonine kinase activity; F: protein-tyrosine kinase activity	:	Protein kinase [IPR000719]; Tyrosine protein kinase [IPR001245]; Serine/threonine protein kinase [IPR002290]; ABC transporter [IPR003439]; Serine/threonine protein kinase, active site [IPR008271]	:
143743	0.01	2.68	8.06609	0.00720704	U	0	0			-		pectin methyl esterase [Botryotinia fuckeliana]	:	polygalacturonase A precursor, putative [Penicillium marneffei ATCC 18224] &gt;gi|210067150|gb|EEA21242.1| polygalacturonase A precursor, putative [Penicillium marneffei ATCC 18224]	9e-58	:	B: cell wall modification; C: cell wall; F: pectinesterase activity	:	Pectinesterase [IPR000070]	:
143771	9.9	32.54	1.71671	3.30946e-09	U	0.83	0.01	-6.37504	0.220686	-			:	-	-	:		:		:
143778	0.01	22.48	11.1344	6.53089e-15	U	20.22	36.25	0.842198	0.00097458	-			:	unknown [Zea mays]	1e-23	:	B: oligopeptide transport; C: membrane; F: transporter activity	:	TGF-beta receptor, type I/II extracellular region [IPR000109]	:
143871	2.64	29.52	3.48308	1.70641e-05	U	4.95	5.18	0.0655236	0.93513	-			:	amino acid transporter, putative [Ricinus communis]	1e-57	:	B: amino acid transport; B: transport; C: membrane; F: amino acid-polyamine transporter activity	:	Amino acid/polyamine transporter, family I [IPR002293]; Amino acid permease-associated region [IPR004841]	:
143872	4.29	16.77	1.96683	5.38845e-06	U	73.47	79.05	0.10561	0.503171	-		Phospholipid:diacylglycerol acyltransferase [Lodderomyces elongisporus NRRL YB-4239]	:	Phospholipid:diacylglycerol acyltransferase [Schizosaccharomyces japonicus yFS275] &gt;gi|212002375|gb|EEB08035.1| Phospholipid:diacylglycerol acyltransferase [Schizosaccharomyces japonicus yFS275]	2e-115	:	B: lipid metabolism; F: phosphatidylcholine-sterol O-acyltransferase activity; F: phospholipid:diacylglycerol acyltransferase activity	:	Lecithin:cholesterol acyltransferase [IPR003386]	:
143943	0.66	7.72	3.54806	0.00031029	U	0.01	1.73	7.43463	0.0697226	-		pectin lyase [Emericella nidulans]	:	hypothetical protein BC1G_11690 [Botryotinia fuckeliana B05.10] &gt;gi|150857595|gb|EDN32787.1| hypothetical protein BC1G_11690 [Botryotinia fuckeliana B05.10]	1e-67	:	F: pectate lyase activity	:	Pectate lyase/Amb allergen [IPR002022]	:
143969	13.53	76.15	2.49268	9.48304e-13	U	387.56	223	-0.797376	5.45792e-27	-		predicted: clathrin heavy chain 1 isoform 6 [Macaca mulatta]	:	clathrin heavy chain [Thalassiosira pseudonana CCMP1335] &gt;gi|220971792|gb|EED90126.1| clathrin heavy chain [Thalassiosira pseudonana CCMP1335]	0	:	C: clathrin vesicle coat	:	7-Fold repeat in clathrin and VPS proteins [IPR000547]; Clathrin propeller repeat, N-terminal [IPR001473]	:
143972	0.66	6.37	3.27076	0.000525277	U	8.25	5.87	-0.491034	0.337188	-			:	predicted protein [Thalassiosira pseudonana CCMP1335] &gt;gi|209585964|gb|ACI64649.1| predicted protein [Thalassiosira pseudonana CCMP1335]	5e-18	:	B: development; C: membrane; F: transmembrane receptor activity	:	Frizzled CRD region [IPR000024]	:
143979	11.22	66.76	2.57291	4.25305e-12	U	0.01	0.69	6.10852	0.362046	-			:	-	-	:		:		:
144015	0.01	20.8	11.0224	6.59529e-15	U	23.53	36.25	0.62348	0.012143	-			:	GCN5-related N-acetyltransferase [Rhodobacter sphaeroides ATCC 17029] &gt;gi|126104895|gb|ABN77573.1| GCN5-related N-acetyltransferase [Rhodobacter sphaeroides ATCC 17029]	2e-21	:	F: 3-hydroxybutyryl-CoA thiolase activity; F: 3-ketopimelyl-CoA thiolase activity; F: acetyltransferase activity; F: acyl-CoA N-acyltransferase activity; F: acylglycerol O-acyltransferase activity; F: acyltransferase activity; F: azetidine-2-carboxylic acid acetyltransferase activity; F: benzoyl acetate-CoA thiolase activity; F: C-acyltransferase activity; F: carnitine O-acyltransferase activity;…	:	GCN5-related N-acetyltransferase [IPR000182]	:
144034	22.43	67.43	1.58796	0	U	37.15	39.7	0.0957768	0.674848	-			:	-	-	:		:		:
144054	4.95	42.27	3.09413	3.19871e-07	U	1.65	3.11	0.914449	0.354429	-			:	hypothetical protein TRIADDRAFT_50304 [Trichoplax adhaerens] &gt;gi|190584480|gb|EDV24549.1| hypothetical protein TRIADDRAFT_50304 [Trichoplax adhaerens]	0.0002	:		:		:
144069	1.32	25.83	4.29044	0.000127619	U	76.77	132.56	0.788031	1.04107e-09	-		glutamine-fructose-6-phosphate transaminase (isomerizing) [Dictyostelium discoideum AX4]	:	glutamine-fructose-6-phosphate transaminase [Thalassiosira pseudonana CCMP1335] &gt;gi|220971176|gb|EED89511.1| glutamine-fructose-6-phosphate transaminase [Thalassiosira pseudonana CCMP1335]	0	:	B: carbohydrate metabolism; B: metabolism; F: glutamine-fructose-6-phosphate transaminase (isomerizing) activity; F: sugar binding	:	Glutamine amidotransferase, class-II [IPR000583]; Sugar isomerase (SIS) [IPR001347]	:
144087	185.4	999.33	2.43032	2.50434e-12	U	57.78	45.57	-0.342486	0.0670947	-		predicted: similar to RNA binding motif protein 34 [Apis mellifera]	:	predicted protein [Phaeodactylum tricornutum CCAP 1055/1] &gt;gi|217402668|gb|EEC42658.1| predicted protein [Phaeodactylum tricornutum CCAP 1055/1]	1e-21	:	F: nucleic acid binding	:	RNA-binding region RNP-1 (RNA recognition motif) [IPR000504]	:
144142	0.01	21.47	11.0681	6.61159e-15	U	0.01	0.69	6.10852	0.361264	-		putative cytochrome P450-dependent fatty acid hydroxylase [Oryza sativa Japonica Group]	:	CYP86A7; fatty acid (omega-1)-hydroxylase/ oxygen binding [Arabidopsis thaliana] &gt;gi|12324945|gb|AAG52424.1|AC011622_12 putative cytochrome P450; 34849-36420 [Arabidopsis thaliana]	5e-55	:	B: electron transport; F: 2-hydroxyisobutyrate 3-monooxygenase activity; F: 4-chlorophenoxyacetate monooxygenase activity; F: 4-nitrocatechol 4-monooxygenase activity; F: 4-nitrophenol 2-monooxygenase activity; F: alpha-pinene dehydrogenase activity; F: alpha-pinene monooxygenase activity; F: ammonia monooxygenase activity; F: dimethylsilanediol hydroxylase activity; F: di-n-butyltin dioxygenase …	:	Cytochrome P450 [IPR001128]; E-class P450, group I [IPR002401]; E-class P450, group IV [IPR002403]	:
144214	3.63	41.26	3.5067	3.25938e-06	U	35.5	41.77	0.234648	0.287143	-		predicted: similar to ubiquitin protein ligase E3A [Gallus gallus]	:	hypothetical protein BRAFLDRAFT_121409 [Branchiostoma floridae] &gt;gi|229275574|gb|EEN46393.1| hypothetical protein BRAFLDRAFT_121409 [Branchiostoma floridae]	5e-98	:	B: protein modification; B: ubiquitin cycle; C: intracellular; F: ubiquitin-protein ligase activity	:	HECT domain (Ubiquitin-protein ligase) [IPR000569]	:
144226	4.95	15.77	1.67168	7.90382e-05	U	54.89	75.26	0.45534	0.00612967	-		Os02g0719800 [Oryza sativa (japonica cultivar-group)]	:	PREDICTED: hypothetical protein [Vitis vinifera]	3e-45	:	C: intracellular; C: nucleus; F: nucleic acid binding; F: zinc ion binding	:	Zn-finger, B-box [IPR000315]; RNA-binding region RNP-1 (RNA recognition motif) [IPR000504]; Zn-finger, C2H2 type [IPR007087]; RNA recognition motif 2 [IPR007201]	:
144249	0.01	2.68	8.06609	0.00720545	U	0	0			-		putative exo-1,3-beta-glucanase [Phytophthora infestans]	:	putative exo-1,3-beta-glucanase [Phytophthora infestans]	1e-84	:	B: blood coagulation; B: carbohydrate metabolism; B: proteolysis and peptidolysis; C: extracellular region; F: glucan 1,3-beta-glucosidase activity; F: hydrolase activity, hydrolyzing O-glycosyl compounds; F: serine-type endopeptidase activity	:	Apple domain [IPR000177]; Glycoside hydrolase, family 5 [IPR001547]	:
144266	0.01	192.22	14.2305	6.62796e-15	U	0	0			-			:	hypothetical protein UM02159.1 [Ustilago maydis 521] &gt;gi|46098048|gb|EAK83281.1| hypothetical protein UM02159.1 [Ustilago maydis 521]	5e-11	:	B: amino acid transport; B: metabolism; C: membrane; F: amino acid-polyamine transporter activity; F: oxidoreductase activity	:	Aldehyde dehydrogenase [IPR002086]; Amino acid/polyamine transporter, family II [IPR002422]	:
144369	4.62	17.11	1.88888	7.07994e-06	U	17.75	16.22	-0.130045	0.694798	-			:	predicted protein [Nematostella vectensis] &gt;gi|156219172|gb|EDO40058.1| predicted protein [Nematostella vectensis]	3e-43	:	B: protein kinase C activation; F: 3-phosphoinositide-dependent protein kinase activity; F: AMP-activated protein kinase activity; F: atypical protein kinase C activity; F: calcium-dependent protein kinase C activity; F: calmodulin regulated protein kinase activity; F: casein kinase activity; F: casein kinase I activity; F: cGMP-dependent protein kinase activity; F: cobinamide kinase activity; F:…	:	Diacylglycerol kinase, catalytic domain [IPR001206]	:
144418	39.59	130.16	1.71708	0	U	54.48	29.34	-0.892858	1.35556e-05	-			:	-	-	:		:		:
144441	3.3	21.8	2.72379	5.71532e-06	U	0	0			-			:	hypothetical protein TTHERM_00260720 [Tetrahymena thermophila] &gt;gi|89290786|gb|EAR88774.1| hypothetical protein TTHERM_00260720 [Tetrahymena thermophila SB210]	0.0006	:		:	Proline-rich region [IPR000694]	:
144479	63.01	266.35	2.07967	6.99554e-13	U	19.81	27.27	0.461086	0.105555	-		predicted protein [Monosiga brevicollis MX1]	:	predicted protein [Micromonas sp. RCC299]	8e-52	:		:	Eukaryotic protein of unknown function DUF862 [IPR008580]	:
144480	26.72	61.39	1.20008	4.45399e-10	U	124.23	103.22	-0.267291	0.0329195	-			:	ankyrin repeat-containing protein [Dictyostelium discoideum AX4] &gt;gi|74997180|sp|Q54XX5|Y9849_DICDI RecName: Full=Probable serine/threonine-protein kinase DDB_G0278535 &gt;gi|60470460|gb|EAL68440.1| ankyrin repeat-containing protein [Dictyostelium disc	3e-11	:		:	Ankyrin [IPR002110]	:
144503	8.25	1792.01	7.76297	7.61824e-10	U	39.21	49.36	0.332121	0.107147	-			:	predicted protein [Thalassiosira pseudonana CCMP1335] &gt;gi|220971550|gb|EED89884.1| predicted protein [Thalassiosira pseudonana CCMP1335]	2e-35	:		:		:
144778	2.97	8.72	1.55387	0.00674725	U	6.6	13.46	1.02814	0.0207954	-			:	transcriptional regulator, LacI family [Pectobacterium carotovorum subsp. carotovorum PC1] &gt;gi|251756460|gb|ACT14536.1| transcriptional regulator, LacI family [Pectobacterium carotovorum subsp. carotovorum PC1]	0.8	:		:		:
145059	0.66	5.7	3.11042	0.00106635	U	0	0			-			:	-	-	:		:		:
145119	0.01	4.7	8.87652	0.000142631	U	0	0			-		pectin lyase, putative [Aspergillus clavatus NRRL 1]	:	pectin lyase D precursor, putative [Aspergillus flavus NRRL3357] &gt;gi|220698930|gb|EED55269.1| pectin lyase D precursor, putative [Aspergillus flavus NRRL3357]	5e-48	:	F: pectate lyase activity	:	Pectate lyase/Amb allergen [IPR002022]	:
145140	0.99	7.04	2.83007	0.000498923	U	4.13	2.07	-0.996511	0.217513	-			:	-	-	:	B: DNA methylation; F: DNA binding; F: N-methyltransferase activity	:	Regulator of chromosome condensation, RCC1 [IPR000408]; Site-specific DNA-methyltransferase (cytosine-N4-specific) [IPR001091]	:
145383	0.01	3.02	8.2384	0.00377102	U	0.01	1.04	6.70044	0.215116	-			:	pyruvate kinase [Achlya bisexualis]	1e-12	:	B: glycolysis; F: pyruvate kinase activity	:	Pyruvate kinase [IPR001697]	:
145474	2.31	33.55	3.86035	2.91237e-05	U	9.08	17.61	0.955631	0.0121531	-			:	-	-	:		:		:
155207	1.32	24.82	4.23289	0.000127733	U	1.65	2.42	0.552541	0.61498	-			:	tyrosinase [Phaeodactylum tricornutum CCAP 1055/1] &gt;gi|217404752|gb|EEC44698.1| tyrosinase [Phaeodactylum tricornutum CCAP 1055/1]	7e-35	:	B: metabolism; F: monophenol monooxygenase activity; F: oxidoreductase activity	:	Tyrosinase [IPR002227]; Immunoglobulin/major histocompatibility complex [IPR003006]	:
155208	52.45	175.78	1.74476	5.48819e-13	U	16.1	10.7	-0.58945	0.113001	-			:	predicted protein [Phaeodactylum tricornutum CCAP 1055/1] &gt;gi|217410306|gb|EEC50236.1| predicted protein [Phaeodactylum tricornutum CCAP 1055/1]	2e-36	:	B: peptidyl-amino acid modification; C: integral to endoplasmic reticulum membrane; F: methyltransferase activity; F: peptide-aspartate beta-dioxygenase activity; F: S-adenosylmethionine-dependent methyltransferase activity	:	SAM (and some other nucleotide) binding motif [IPR000051]; Generic methyltransferase [IPR001601]; Aspartyl/Asparaginyl beta-hydroxylase [IPR007803]	:
155284	0.66	10.06	3.93002	0.000290742	U	12.38	13.46	0.120667	0.769847	-		LOC496159 protein [Xenopus laevis]	:	PREDICTED: similar to tetratricopeptide repeat domain 18 [Canis familiaris]	8e-12	:		:	TPR repeat [IPR001440]	:
155319	10.23	21.13	1.04649	0.00153528	U	11.56	8.98	-0.364354	0.384527	-			:	catalytic/ metal ion binding / metalloendopeptidase/ zinc ion binding [Arabidopsis thaliana]	2e-154	:	B: proteolysis and peptidolysis; F: metalloendopeptidase activity; F: nardilysin activity	:	Insulinase-like peptidase, family M16 [IPR001431]; Peptidase M16 inactive [IPR007863]	:
155353	11.22	201.61	4.16742	4.24765e-12	U	0	0			-		elicitin-like protein SOL13J [Phytophthora sojae]	:	elicitin-like protein SOL13J [Phytophthora sojae]	4e-52	:		:		:
155413	7.26	19.12	1.39704	0.000136311	U	0	0			-		Parkin-co-regulated gene product [Chlamydomonas reinhardtii]	:	hypothetical protein THAPSDRAFT_33357 [Thalassiosira pseudonana CCMP1335] &gt;gi|220974697|gb|EED93026.1| hypothetical protein THAPSDRAFT_33357 [Thalassiosira pseudonana CCMP1335]	2e-67	:		:		:
155443	3.96	23.15	2.54744	1.84116e-06	U	58.61	43.5	-0.430131	0.0215893	-			:	predicted protein [Phaeodactylum tricornutum CCAP 1055/1] &gt;gi|217403408|gb|EEC43361.1| predicted protein [Phaeodactylum tricornutum CCAP 1055/1]	2e-05	:		:		:
155451	0.01	3.02	8.2384	0.00375444	U	2.89	2.07	-0.481439	0.578359	-			:	-	-	:		:		:
155477	4.29	21.47	2.32327	1.03252e-06	U	162.62	87.68	-0.891185	2.6866e-14	-		DEAD/DEAH box helicase domain containing protein [Babesia bovis]	:	predicted protein [Thalassiosira pseudonana CCMP1335] &gt;gi|220977912|gb|EED96238.1| predicted protein [Thalassiosira pseudonana CCMP1335]	4e-115	:	F: ATP binding; F: ATP-dependent helicase activity; F: bis(5'-nucleosyl)-tetraphosphatase activity; F: dATP pyrophosphohydrolase activity; F: diacylglycerol pyrophosphate phosphatase activity; F: dihydroneopterin monophosphate phosphatase activity; F: dihydroneopterin triphosphate pyrophosphohydrolase activity; F: DNA helicase IV activity; F: helicase activity; F: hydrolase activity, acting on ac…	:	DEAD/DEAH box helicase [IPR001410]; Helicase, C-terminal [IPR001650]; ATP/GTP-binding site motif A (P-loop) [IPR001687]	:
155480	0.01	4.03	8.65464	0.000521454	U	0	0			-			:	PREDICTED: similar to predicted protein [Hydra magnipapillata]	2e-16	:	B: cation transport; B: ion transport; C: membrane; F: cation channel activity; F: ion channel activity	:	Cation (not K+) channel, TM region [IPR002111]; Ion transport protein [IPR005821]	:
155483	0.99	6.04	2.60905	0.00181521	U	0	0			-			:	hypothetical protein [Entamoeba histolytica HM-1:IMSS] &gt;gi|169801047|gb|EAL44278.2| hypothetical protein EHI_181570 [Entamoeba histolytica HM-1:IMSS]	0.3	:		:		:
155515	4.29	48.64	3.50309	1.03163e-06	U	52	53.85	0.0504347	0.801207	-		Os03g0151100 [Oryza sativa (japonica cultivar-group)]	:	PREDICTED: hypothetical protein [Vitis vinifera] &gt;gi|157338551|emb|CAO41902.1| unnamed protein product [Vitis vinifera]	9e-57	:		:	Protein of unknown function Appr-1 [IPR002589]	:
155677	4.62	14.76	1.67573	0.000133334	U	0	0			-		predicted protein [Monosiga brevicollis MX1]	:	hypothetical protein BRAFLDRAFT_128796 [Branchiostoma floridae]	2e-20	:	F: ATP binding; F: NAD+ ADP-ribosyltransferase activity	:	ATP/GTP-binding site motif A (P-loop) [IPR001687]; Ankyrin [IPR002110]	:
155769	0.99	9.73	3.29694	0.000196006	U	1425.18	1073.25	-0.409158	1.1795e-29	-		annexin [Saprolegnia monoica]	:	annexin [Saprolegnia monoica]	7e-70	:	B: negative regulation of coagulation; F: calcium ion binding; F: calcium-dependent phospholipid binding; F: glycerophosphoinositol inositolphosphodiesterase activity; F: phospholipase inhibitor activity	:	Annexin [IPR001464]; Annexin, type I [IPR002388]; Annexin, type IV [IPR002391]; Annexin, type V [IPR002392]	:
155779	4.62	17.78	1.94429	3.19545e-06	U	163.03	143.61	-0.182981	0.0931895	-		XIA (Myosin-like protein XIA); motor/ protein binding [Arabidopsis thaliana]	:	myosin class 11-1 [Adiantum capillus-veneris]	4e-142	:	C: myosin; F: ATP binding; F: motor activity; F: zinc ion binding	:	Zn-finger, FYVE type [IPR000306]; Myosin head (motor domain) [IPR001609]; ATP/GTP-binding site motif A (P-loop) [IPR001687]	:
155802	1.98	26.5	3.74242	4.90235e-05	U	217.51	257.87	0.245562	0.00435572	-			:	hypothetical protein Exig_2160 [Exiguobacterium sibiricum 255-15] &gt;gi|171990690|gb|ACB61612.1| conserved hypothetical protein [Exiguobacterium sibiricum 255-15]	5e-20	:		:		:
155816	2.97	19.46	2.71198	9.94405e-06	U	21.46	13.81	-0.635937	0.0488435	-		uridine monophosphate synthetase (ISS) [Ostreococcus tauri]	:	calmodulin-domain protein kinase 1 [Cryptosporidium hominis TU502] &gt;gi|54658104|gb|EAL36787.1| calmodulin-domain protein kinase 1 [Cryptosporidium hominis]	3e-27	:	B: protein amino acid phosphorylation; F: 3-phosphoinositide-dependent protein kinase activity; F: AMP-activated protein kinase activity; F: ATP binding; F: atypical protein kinase C activity; F: calcium-dependent protein kinase C activity; F: calmodulin regulated protein kinase activity; F: casein kinase activity; F: casein kinase I activity; F: cGMP-dependent protein kinase activity; F: cobinam…	:	Protein kinase [IPR000719]; Tyrosine protein kinase [IPR001245]; Serine/threonine protein kinase [IPR002290]; Tyrosine protein kinase, active site [IPR008266]	:
155840	11.88	26.5	1.15746	9.99059e-05	U	20.64	28.31	0.455869	0.102204	-		predicted protein [Nematostella vectensis]	:	PREDICTED: similar to histone H3.2 [Equus caballus]	3e-49	:	B: chromosome organization and biogenesis (sensu Eukaryota); B: nucleosome assembly; C: nucleosome; C: nucleus; F: DNA binding	:	Histone H3 [IPR000164]; Protein of unknown function DUF59 [IPR002744]; Histone-fold/TFIID-TAF/NF-Y [IPR007124]; Histone core [IPR007125]	:
155876	53.44	155.99	1.54546	0	U	85.44	99.07	0.213537	0.131891	-		translocation protein sec62, putative [Toxoplasma gondii RH]	:	predicted protein [Phaeodactylum tricornutum CCAP 1055/1] &gt;gi|217407358|gb|EEC47295.1| predicted protein [Phaeodactylum tricornutum CCAP 1055/1]	4e-62	:	B: protein transport; C: integral to membrane; F: protein transporter activity	:	Translocation protein Sec62 [IPR004728]	:
155946	0.66	9.73	3.8819	0.000290572	U	0.01	1.04	6.70044	0.213503	-		predicted: guanine nucleotide binding protein beta-subunit-like polypeptide isoform 2 [Pan troglodytes]	:	predicted protein [Physcomitrella patens subsp. patens] &gt;gi|162681272|gb|EDQ67701.1| predicted protein [Physcomitrella patens subsp. patens]	7e-35	:	C: cAMP-dependent protein kinase complex; C: protein kinase CK2 complex; F: cAMP-dependent protein kinase activity; F: cAMP-dependent protein kinase regulator activity; F: protein kinase activity; F: protein kinase CK2 activity; F: protein kinase CK2 regulator activity	:	G-protein beta WD-40 repeat [IPR001680]	:
156007	1.98	18.11	3.19321	4.88365e-05	U	76.77	43.84	-0.808295	1.94323e-06	-			:	sugar transporter, putative [Ricinus communis]	2e-32	:	B: carbohydrate transport; B: transport; C: integral to membrane; C: membrane; F: sugar porter activity; F: transporter activity	:	Sugar transporter [IPR003663]; General substrate transporter [IPR005828]; Sugar transporter superfamily [IPR005829]; Major facilitator superfamily (MFS) [IPR007114]	:
156270	0.01	3.02	8.2384	0.00376489	U	0.01	1.73	7.43463	0.0698759	-			:	kinesin [Plasmodium falciparum 3D7] &gt;gi|4493964|emb|CAB39023.1| kinesin, putative [Plasmodium falciparum 3D7]	0.1	:		:		:
156339	2.64	9.73	1.8819	0.000910244	U	0.01	1.73	7.43463	0.0698307	-			:	-	-	:		:		:
156406	101.28	216.03	1.09288	4.31019e-13	U	21.46	22.44	0.0644226	0.84148	-		CRN-like CRN4 [Phytophthora infestans]	:	DedA [Crocosphaera watsonii WH 8501] &gt;gi|67855572|gb|EAM50824.1| DedA [Crocosphaera watsonii WH 8501]	4e-18	:		:		:
156427	43.55	179.8	2.04565	6.85429e-13	U	217.1	122.2	-0.829115	1.18006e-16	-		TB2/DP1/HVA22 family integral membrane protein that may be involved in membrane trafficking, 3x transmembrane domains [Cryptosporidium parvum Iowa II]	:	predicted protein [Phaeodactylum tricornutum CCAP 1055/1] &gt;gi|217410971|gb|EEC50900.1| predicted protein [Phaeodactylum tricornutum CCAP 1055/1]	3e-39	:		:	TPR repeat [IPR001440]; TB2/DP1 and HVA22 related protein [IPR004345]	:
156491	63.34	470.65	2.89347	0	U	136.62	163.97	0.263263	0.0158306	-		Chain A, Structure Of The Monomeric 8-Kda Dynein Light Chain And Mechanism Of Domain Swapped Dimer Assembly	:	predicted protein [Phaeodactylum tricornutum CCAP 1055/1] &gt;gi|217405341|gb|EEC45284.1| predicted protein [Phaeodactylum tricornutum CCAP 1055/1]	2e-58	:	B: electron transport; B: microtubule-based process; C: microtubule associated complex; F: 2-hydroxyisobutyrate 3-monooxygenase activity; F: 4-chlorophenoxyacetate monooxygenase activity; F: 4-nitrocatechol 4-monooxygenase activity; F: 4-nitrophenol 2-monooxygenase activity; F: alpha-pinene dehydrogenase activity; F: alpha-pinene monooxygenase activity; F: ammonia monooxygenase activity; F: dimet…	:	Histone deacetylase family [IPR000286]; Cytochrome P450 [IPR001128]; Dynein light chain, type 1 [IPR001372]; E-class P450, group I [IPR002401]; E-class P450, group IV [IPR002403]	:
156523	4.29	14.42	1.74902	9.87238e-05	U	25.18	17.61	-0.515883	0.0777295	-			:	Thioredoxin-like protein (ISS) [Ostreococcus tauri]	4e-31	:	B: electron transport; F: electron transporter activity	:	Thioredoxin domain 2 [IPR006663]	:
156526	2.64	41.26	3.96613	1.70698e-05	U	73.05	111.5	0.610088	9.45617e-06	-		UDP-glucose 6-dehydrogenase [Aedes aegypti]	:	udp-d-glucose 6-dehydrogenase [Thalassiosira pseudonana CCMP1335] &gt;gi|220970397|gb|EED88734.1| udp-d-glucose 6-dehydrogenase [Thalassiosira pseudonana CCMP1335]	2e-175	:	B: electron transport; F: UDP-glucose 6-dehydrogenase activity	:	UDP-glucose/GDP-mannose dehydrogenase [IPR001732]	:
156668	2.97	22.14	2.89812	9.96063e-06	U	28.89	25.89	-0.158175	0.541197	-			:	PREDICTED: phosducin-like 3 [Taeniopygia guttata]	8e-22	:	B: electron transport; F: electron transporter activity	:	Thioredoxin domain 2 [IPR006663]	:
156669	11.55	24.49	1.0843	0.000407211	U	54.89	40.73	-0.430452	0.0260163	-		GA20707-PA [Drosophila pseudoobscura]	:	RNA lariat debranching enzyme, putative [Pediculus humanus corporis] &gt;gi|212506167|gb|EEB10464.1| RNA lariat debranching enzyme, putative [Pediculus humanus corporis]	8e-91	:	B: mRNA processing; F: hydrolase activity; F: hydrolase activity, acting on ester bonds; F: nuclease activity; F: phosphoric ester hydrolase activity	:	Metallo-phosphoesterase [IPR004843]; Lariat debranching enzyme, C-terminal [IPR007708]; DREV methyltransferase [IPR007884]	:
156718	0.01	2.68	8.06609	0.00721021	U	0	0			-			:	AGAA.3 [Arabidopsis thaliana]	0.008	:	F: nucleic acid binding	:	Tudor domain [IPR002999]	:
156844	1.32	9.06	2.77897	0.000165941	U	18.57	16.22	-0.1952	0.547585	-		predicted protein [Physcomitrella patens subsp. patens]	:	predicted protein [Populus trichocarpa] &gt;gi|222872088|gb|EEF09219.1| predicted protein [Populus trichocarpa]	3e-62	:		:	Mov34 family [IPR000555]; Mov34 family, subtype 2 [IPR003640]	:
156868	1.65	23.48	3.83089	8.00186e-05	U	14.45	6.9	-1.0664	0.0112478	-			:	predicted protein [Physcomitrella patens subsp. patens] &gt;gi|162692376|gb|EDQ78733.1| predicted protein [Physcomitrella patens subsp. patens]	4e-31	:	F: copper ion binding	:	Multicopper oxidase, type 1 [IPR001117]	:
156940	1.32	19.79	3.90616	0.000127543	U	0.01	1.38	7.10852	0.121605	-			:	hypothetical protein MXAN_6334 [Myxococcus xanthus DK 1622] &gt;gi|108463595|gb|ABF88780.1| conserved domain protein [Myxococcus xanthus DK 1622]	2e-19	:	F: ATP binding	:	ATP/GTP-binding site motif A (P-loop) [IPR001687]	:
157022	3.96	19.46	2.29694	1.86811e-06	U	30.13	35.21	0.224785	0.353601	-			:	hypothetical protein Pmar_PMAR025520 [Perkinsus marinus ATCC 50983]	1e-06	:		:		:
157023	0.01	4.03	8.65464	0.000521592	U	12.79	10.01	-0.353574	0.373042	-			:	predicted protein [Thalassiosira pseudonana CCMP1335] &gt;gi|220976990|gb|EED95317.1| predicted protein [Thalassiosira pseudonana CCMP1335]	0.02	:		:		:
157071	0.99	10.06	3.34506	0.000194753	U	22.7	18.3	-0.310849	0.296516	-		predicted protein [Physcomitrella patens subsp. patens]	:	hypothetical protein LOC100277723 [Zea mays] &gt;gi|195645736|gb|ACG42336.1| hypothetical protein [Zea mays]	1e-64	:	B: proteolysis and peptidolysis; F: pancreatic elastase activity; F: plasminogen activator activity; F: proprotein convertase activity; F: protein binding; F: serine-type endopeptidase activity; F: serine-type peptidase activity; F: serine-type signal peptidase activity; F: subtilase activity; F: trypsin activity	:	Serine protease, trypsin family [IPR001254]; PDZ/DHR/GLGF domain [IPR001478]; HtrA/DegQ protease [IPR001940]; Serine protease V8 [IPR008256]	:
157209	23.09	48.31	1.06505	6.55209e-07	U	21.87	35.21	0.687032	0.00686128	-			:	predicted protein [Phaeodactylum tricornutum CCAP 1055/1] &gt;gi|217411758|gb|EEC51686.1| predicted protein [Phaeodactylum tricornutum CCAP 1055/1]	3e-13	:	B: protein biosynthesis; C: intracellular; C: ribosome; F: RNA binding; F: structural constituent of ribosome	:	Ribosomal L23 protein [IPR001014]	:
157391	9.9	28.85	1.54307	2.97334e-07	U	41.27	76.29	0.886401	3.66037e-07	-		ATP-binding cassette transporter, subfamily C, member 3, group MRP protein PpABCC3 [Physcomitrella patens subsp. patens]	:	multidrug resistance-associated protein 1 [Culex quinquefasciatus] &gt;gi|167871220|gb|EDS34603.1| multidrug resistance-associated protein 1 [Culex quinquefasciatus]	0	:	B: transport; C: integral to membrane; F: ATP binding; F: ATPase activity; F: ATPase activity, coupled to transmembrane movement of substances; F: nucleoside-triphosphatase activity; F: nucleotide binding	:	ABC transporter, transmembrane region [IPR001140]; ATP/GTP-binding site motif A (P-loop) [IPR001687]; ABC transporter [IPR003439]; AAA ATPase [IPR003593]	:
157417	3.96	10.73	1.43808	0.00424191	U	14.03	27.27	0.9588	0.00146892	-			:	WD-repeat protein, putative [Ricinus communis]	0.001	:		:	Bromodomain [IPR001487]	:
157437	29.69	281.78	3.24652	0	U	59.43	61.1	0.039981	0.832002	-		MGC80971 protein [Xenopus laevis]	:	hypothetical protein BRAFLDRAFT_121262 [Branchiostoma floridae] &gt;gi|229281673|gb|EEN52430.1| hypothetical protein BRAFLDRAFT_121262 [Branchiostoma floridae]	4e-107	:	B: metabolism; F: catalytic activity; F: sarcosine oxidase activity	:	Pyridoxal-5'-phosphate-dependent enzyme, beta family [IPR001926]; Pyridoxal phosphate-dependent deaminase [IPR005966]	:
157442	8.58	23.15	1.43196	1.68873e-05	U	64.8	86.65	0.419206	0.00640624	-			:	predicted protein [Thalassiosira pseudonana CCMP1335] &gt;gi|220975883|gb|EED94211.1| predicted protein [Thalassiosira pseudonana CCMP1335]	7e-17	:		:		:
157464	9.24	21.13	1.19333	0.000392762	U	13.21	16.57	0.326943	0.360374	-			:	C6orf64 [Caligus clemensi]	7e-07	:		:		:
157495	0.01	4.7	8.87652	0.000142506	U	0	0			-		methyltransferase [Chlamydomonas reinhardtii]	:	Histone methylation DOT1 family protein [Cyanothece sp. PCC 7424] &gt;gi|218173076|gb|ACK71809.1| Histone methylation DOT1 family protein [Cyanothece sp. PCC 7424]	3e-18	:	F: S-adenosylmethionine-dependent methyltransferase activity	:	SAM (and some other nucleotide) binding motif [IPR000051]; Regulator of chromosome condensation, RCC1 [IPR000408]	:
157507	2.31	9.06	1.97162	0.000995801	U	46.64	32.45	-0.523349	0.0137107	-			:	abortive infection protein [Herpetosiphon aurantiacus ATCC 23779] &gt;gi|159894109|gb|ABX07189.1| Abortive infection protein [Herpetosiphon aurantiacus ATCC 23779]	5e-05	:		:		:
157545	1.98	9.39	2.24562	0.000282494	U	6.19	3.11	-0.993025	0.124761	-			:	ankyrin repeat protein [Trichomonas vaginalis G3] &gt;gi|121918709|gb|EAY23476.1| ankyrin repeat protein, putative [Trichomonas vaginalis G3]	5e-10	:		:	Ankyrin [IPR002110]	:
157574	0.99	5.7	2.52546	0.00295566	U	9.08	9.32	0.0376377	0.947248	-		predicted protein [Ostreococcus lucimarinus CCE9901]	:	predicted protein [Micromonas pusilla CCMP1545]	3e-50	:		:		:
157598	4.95	13.08	1.40186	0.00180582	U	45.81	33.83	-0.437359	0.0400628	-		betaine aldehyde dehydrogenase [Azorhizobium caulinodans ORS 571]	:	probable betaine aldehyde dehydrogenase [Thalassiosira pseudonana CCMP1335] &gt;gi|220970115|gb|EED88453.1| probable betaine aldehyde dehydrogenase [Thalassiosira pseudonana CCMP1335]	1e-161	:	B: metabolism; F: betaine-aldehyde dehydrogenase activity; F: oxidoreductase activity	:	Aldehyde dehydrogenase [IPR002086]	:
157603	4.29	11.74	1.45238	0.00246417	U	4.13	3.45	-0.259545	0.708976	-		ankyrin domain protein ank2 [Wolbachia endosymbiont of Culex pipiens]	:	PREDICTED: similar to ankyrin 2,3/unc44 [Strongylocentrotus purpuratus]	8e-18	:	B: protein amino acid phosphorylation; F: ATP binding; F: protein kinase activity; F: protein serine/threonine kinase activity	:	Regulator of chromosome condensation, RCC1 [IPR000408]; Protein kinase [IPR000719]; WW/Rsp5/WWP domain [IPR001202]; ATP/GTP-binding site motif A (P-loop) [IPR001687]; Ankyrin [IPR002110]; Serine/threonine protein kinase [IPR002290]	:
157685	25.4	58.7	1.20853	8.84725e-10	U	34.26	55.92	0.706839	0.000398324	-			:	hypothetical protein [Paramecium tetraurelia strain d4-2] &gt;gi|124404280|emb|CAK69735.1| unnamed protein product [Paramecium tetraurelia]	1e-24	:		:	NHL repeat [IPR001258]	:
157806	0.01	2.68	8.06609	0.00721339	U	0	0			-		SCP-like extracellular [Frankia sp. EAN1pec]	:	hypothetical protein Noc_1373 [Nitrosococcus oceani ATCC 19707] &gt;gi|254433201|ref|ZP_05046709.1| SCP-like extracellular protein, putative [Nitrosococcus oceani AFC27] &gt;gi|76883186|gb|ABA57867.1| conserved hypothetical protein [Nitrosococcus oceani A	3e-25	:	C: extracellular region	:	Allergen V5/Tpx-1 related [IPR001283]	:
157957	2.97	16.77	2.49735	1.0001e-05	U	0.83	2.07	1.31845	0.321859	-			:	predicted protein [Micromonas sp. RCC299]	3e-24	:	B: metabolism; B: protein amino acid phosphorylation; C: cAMP-dependent protein kinase complex; F: cAMP-dependent protein kinase regulator activity; F: oxidoreductase activity	:	Cyclic nucleotide-binding domain [IPR000595]; Aldehyde dehydrogenase [IPR002086]; cAMP-dependent protein kinase [IPR002373]	:
158019	0.01	6.37	9.31515	5.28078e-06	U	319.04	249.24	-0.356202	3.95408e-06	-			:	-	-	:		:		:
158059	16.5	81.52	2.30469	2.64415e-13	U	137.85	230.25	0.740102	1.69375e-12	-		myosin light chain kinase, putative [Entamoeba dispar SAW760]	:	calcium/calmodulin dependent protein kinase 2 [Phytophthora sojae]	0	:	B: protein amino acid phosphorylation; C: calcium- and calmodulin-dependent protein kinase complex; F: ATP binding; F: calcium- and calmodulin-dependent protein kinase activity; F: calmodulin-dependent protein kinase I activity; F: protein kinase activity; F: protein serine/threonine kinase activity; F: protein-tyrosine kinase activity	:	Protein kinase [IPR000719]; Tyrosine protein kinase [IPR001245]; Serine/threonine protein kinase [IPR002290]; Serine/threonine protein kinase, active site [IPR008271]	:
158123	40.91	85.54	1.06415	2.05678e-11	U	4.95	10.01	1.01594	0.0517538	-		putative N-acetyltransferase-like protein [Hyaloperonospora parasitica]	:	putative N-acetyltransferase-like protein [Hyaloperonospora parasitica]	1e-49	:	F: N-acetyltransferase activity	:	GCN5-related N-acetyltransferase [IPR000182]	:
158154	0.66	6.71	3.34577	0.000418588	U	137.44	85.27	-0.688692	2.65212e-08	-		Os09g0515800 [Oryza sativa (japonica cultivar-group)]	:	Os09g0515800 [Oryza sativa (japonica cultivar-group)] &gt;gi|50725365|dbj|BAD34437.1| putative tbc1 domain family protein [Oryza sativa Japonica Group] &gt;gi|50726241|dbj|BAD33817.1| putative tbc1 domain family protein [Oryza sativa Japonica Group] &gt;g	1e-88	:		:	RabGAP/TBC domain [IPR000195]	:
158171	22.1	75.81	1.77834	0	U	16.51	9.67	-0.771752	0.0401944	-			:	PREDICTED: similar to ATPase type 13A4 isoform 1 [Canis familiaris]	5e-117	:	B: cation transport; B: metabolism; C: membrane; F: ATP binding; F: ATPase activity, coupled to transmembrane movement of ions, phosphorylative mechanism; F: bis(5'-nucleosyl)-tetraphosphatase activity; F: catalytic activity; F: dATP pyrophosphohydrolase activity; F: diacylglycerol pyrophosphate phosphatase activity; F: dihydroneopterin monophosphate phosphatase activity; F: dihydroneopterin trip…	:	ATPase, E1-E2 type [IPR001757]; Haloacid dehalogenase-like hydrolase [IPR005834]; E1-E2 ATPase-associated region [IPR008250]	:
158236	16.5	109.69	2.73289	2.64803e-13	U	151.89	276.86	0.86613	1.22627e-12	-		Transmembrane protein Tmp21 precursor (21 kDa transmembrane-trafficking protein) (Integral membrane protein p23)	:	predicted protein [Physcomitrella patens subsp. patens] &gt;gi|162666621|gb|EDQ53270.1| predicted protein [Physcomitrella patens subsp. patens]	9e-35	:	B: intracellular protein transport; C: membrane; F: protein carrier activity	:	emp24/gp25L/p24 family [IPR000348]	:
158245	4.62	12.75	1.46453	0.00143787	U	33.02	39.35	0.253024	0.265244	-		predicted protein [Nematostella vectensis]	:	predicted protein [Nematostella vectensis] &gt;gi|156225130|gb|EDO45950.1| predicted protein [Nematostella vectensis]	8e-79	:	B: intracellular protein transport; B: microtubule-based movement; C: integral to membrane; C: microtubule associated complex; F: ATP binding; F: microtubule motor activity	:	WW/Rsp5/WWP domain [IPR001202]; ATP/GTP-binding site motif A (P-loop) [IPR001687]; Kinesin, motor region [IPR001752]; Vesicle transport v-SNARE [IPR007705]	:
158356	87.42	477.36	2.44904	3.95557e-12	U	403.24	299.64	-0.428409	5.24233e-10	-			:	GekBS029P [Gekko japonicus] &gt;gi|50881972|gb|AAT85561.1| BS010P [Gekko japonicus]	3e-09	:	B: electron transport; C: mitochondrial membrane; F: aa3-type cytochrome c oxidase; F: ba3-type cytochrome c oxidase; F: caa3-type cytochrome c oxidase; F: cbb3-type cytochrome c oxidase; F: cytochrome-c oxidase activity	:	Cytochrome c oxidase, subunit Vb [IPR002124]	:
158491	0.66	7.72	3.54806	0.000310206	U	13.21	26.24	0.990137	0.00135047	-		predicted protein [Physcomitrella patens subsp. patens]	:	cellular repressor of E1A-stimulated genes (CREG) family [Arabidopsis thaliana] &gt;gi|19715626|gb|AAL91634.1| At2g04690/F28I8.27 [Arabidopsis thaliana] &gt;gi|21928075|gb|AAM78066.1| At2g04690/F28I8.27 [Arabidopsis thaliana]	1e-28	:		:		:
158523	33.32	67.43	1.017	1.20758e-08	U	170.87	110.81	-0.624811	1.25581e-08	-			:	unknown [Perkinsus marinus] &gt;gi|239869622|gb|EER00495.1| Metal homeostasis factor ATX1, putative [Perkinsus marinus ATCC 50983]	2e-11	:	B: metal ion transport; F: metal ion binding	:	Cyclin-like F-box [IPR001810]; Heavy metal transport/detoxification protein [IPR006121]; Heavy metal binding [IPR006191]	:
158615	0.66	5.37	3.02438	0.00168232	U	4.95	4.14	-0.257798	0.683076	-			:	predicted protein [Micromonas sp. RCC299]	1e-46	:	B: protein amino acid phosphorylation; F: 3-phosphoinositide-dependent protein kinase activity; F: AMP-activated protein kinase activity; F: ATP binding; F: atypical protein kinase C activity; F: calcium-dependent protein kinase C activity; F: calmodulin regulated protein kinase activity; F: casein kinase activity; F: casein kinase I activity; F: cGMP-dependent protein kinase activity; F: cobinam…	:	Protein kinase [IPR000719]; Tyrosine protein kinase [IPR001245]; Serine/threonine protein kinase [IPR002290]; Serine/threonine protein kinase, active site [IPR008271]	:
158649	0.01	4.36	8.76818	0.000271803	U	6.19	9.32	0.590391	0.24194	-		predicted protein [Nematostella vectensis]	:	expressed hypothetical protein [Trichoplax adhaerens] &gt;gi|190581372|gb|EDV21449.1| expressed hypothetical protein [Trichoplax adhaerens]	1e-67	:	B: carbohydrate transport; B: transport; C: integral to membrane; C: membrane; F: actin binding; F: sugar porter activity; F: transporter activity	:	Actin-binding, actinin-type [IPR001589]; Sugar transporter [IPR003663]; General substrate transporter [IPR005828]; Sugar transporter superfamily [IPR005829]; DNA/pantothenate metabolism flavoprotein, C-terminal [IPR007085]; Major facilitator superfamily (MFS) [IPR007114]	:
158653	1.32	56.69	5.42448	0.000127468	U	50.35	41.42	-0.281664	0.159287	-			:	Rho/RAC guanine nucleotide exchange factor [Entamoeba dispar SAW760] &gt;gi|165897175|gb|EDR24412.1| Rho/RAC guanine nucleotide exchange factor, putative [Entamoeba dispar SAW760]	8e-37	:	F: zinc ion binding	:	DH domain [IPR000219]; Zn-finger, FYVE type [IPR000306]; Pleckstrin-like [IPR001849]	:
158839	3.63	9.73	1.42247	0.00726616	U	1.65	2.42	0.552541	0.614479	-			:	predicted protein [Thalassiosira pseudonana CCMP1335] &gt;gi|220975327|gb|EED93655.1| predicted protein [Thalassiosira pseudonana CCMP1335]	4e-21	:	F: nucleic acid binding	:	Tudor domain [IPR002999]	:
158850	1.98	12.08	2.60905	5.1807e-05	U	46.64	24.85	-0.908322	4.59498e-05	-		Amidases related to nicotinamidase [Magnetospirillum gryphiswaldense MSR-1]	:	predicted protein [Phaeodactylum tricornutum CCAP 1055/1] &gt;gi|217404394|gb|EEC44341.1| predicted protein [Phaeodactylum tricornutum CCAP 1055/1]	8e-64	:		:		:
158856	0.01	13.08	10.3531	7.27197e-12	U	11.97	19.68	0.717307	0.0393081	-		putative exo-1,3-beta-glucanase [Phytophthora infestans]	:	putative exo-1,3-beta-glucanase [Phytophthora infestans]	4e-72	:	B: carbohydrate metabolism; F: glucan 1,3-beta-glucosidase activity; F: hydrolase activity, hydrolyzing O-glycosyl compounds	:	Glycoside hydrolase, family 5 [IPR001547]	:
158889	12.87	29.18	1.18097	3.12973e-05	U	6.19	12.77	1.04475	0.0227304	-		AGAP002301-PA [Anopheles gambiae str. PEST]	:	hypothetical protein THAPSDRAFT_32211 [Thalassiosira pseudonana CCMP1335] &gt;gi|220976684|gb|EED95011.1| hypothetical protein THAPSDRAFT_32211 [Thalassiosira pseudonana CCMP1335]	3e-44	:	C: nucleus; F: molecular function unknown	:	G10 protein [IPR001748]	:
158919	1.32	11.41	3.11169	0.00012729	U	0	0			-			:	cyst germination specific acidic repeat protein precursor [Phytophthora infestans]	2e-10	:		:		:
158923	23.09	73.47	1.66989	0	U	56.96	40.73	-0.483857	0.0112981	-		CG10221 CG10221-PA [Drosophila melanogaster]	:	GI22400 [Drosophila mojavensis] &gt;gi|193917268|gb|EDW16135.1| GI22400 [Drosophila mojavensis]	4e-34	:		:	Sel1-like repeat [IPR006597]	:
158988	0.01	3.69	8.52748	0.00100888	U	2.06	1.73	-0.251872	0.788279	-			:	-	-	:	B: intracellular signaling cascade	:	Phox-like [IPR001683]	:
133849	8.25	0.01	-9.68825	1.43802e-07	D	0	0			-	WING	TPR domain protein [Porphyromonas gingivalis W83]	:	TPR domain-containing protein [Porphyromonas gingivalis W83] &gt;gi|34397071|gb|AAQ66135.1| TPR domain protein [Porphyromonas gingivalis W83]	4e-19	:		:	TPR repeat [IPR001440]	:
129492	2166.78	846.36	-1.35621	0	D	157.66	200.91	0.349733	0.000387905	-	TUBBY	tubby homolog [Xenopus tropicalis]	:	Tubby2 protein [Thalassiosira pseudonana CCMP1335] &gt;gi|220971667|gb|EED90001.1| Tubby2 protein [Thalassiosira pseudonana CCMP1335]	8e-26	:	B: protein ubiquitination; C: ubiquitin ligase complex; F: ubiquitin-protein ligase activity; F: zinc ion binding	:	Tubby [IPR000007]; Zn-finger, RING [IPR001841]	:
129218	12.21	1.68	-2.86153	1.16239e-06	D	11.56	9.32	-0.31074	0.455972	-	OBFOLD	predicted protein [Ostreococcus lucimarinus CCE9901]	:	unnamed protein product [Ostreococcus tauri]	2e-37	:	F: nucleic acid binding	:	Zn-finger, C-x8-C-x5-C-x3-H type [IPR000571]	:
130027	6.6	0.67	-3.30023	0.000197999	D	7.02	2.42	-1.53646	0.0201764	-	OBFOLD	predicted: similar to mini-chromosome maintenance deficient 9 [Strongylocentrotus purpuratus]	:	hypothetical protein LOC431809 [Xenopus laevis] &gt;gi|82237126|sp|Q6NRM6|MCM9_XENLA RecName: Full=DNA replication licensing factor MCM9; AltName: Full=Mini-chromosome maintenance deficient 9 &gt;gi|47125190|gb|AAH70720.1| Mcm9 protein [Xenopus laevis] &g	8e-157	:	B: DNA replication initiation; F: ATP binding; F: DNA binding; F: DNA-dependent ATPase activity; F: nucleoside-triphosphatase activity; F: nucleotide binding	:	MCM family [IPR001208]; ATP/GTP-binding site motif A (P-loop) [IPR001687]; AAA ATPase [IPR003593]	:
134287	23.75	5.7	-2.05889	1.32979e-08	D	36.73	43.15	0.232402	0.283957	-	OBFOLD	elongation factor P [Fulvimarina pelagi HTCC2506]	:	elongation factor P [Gluconobacter oxydans 621H] &gt;gi|85541069|sp|Q5FUC7|EFP_GLUOX RecName: Full=Elongation factor P; Short=EF-P &gt;gi|58001125|gb|AAW60019.1| Protein Translation Elongation Factor P (EF-P) [Gluconobacter oxydans 621H]	5e-34	:	B: translational elongation; F: translation elongation factor activity	:	Elongation factor P (EF-P) [IPR001059]	:
135552	207.18	98.29	-1.07577	1.24092e-26	D	43.75	28.65	-0.610748	0.00585919	-	OBFOLD	predicted protein [Physcomitrella patens subsp. patens]	:	minichromosome maintenance family protein / MCM family protein [Arabidopsis thaliana] &gt;gi|3327389|gb|AAC26671.1| putative DNA replication licensing factor, mcm5 [Arabidopsis thaliana]	2e-178	:	B: DNA replication initiation; F: ATP binding; F: DNA binding; F: DNA-dependent ATPase activity	:	MCM family [IPR001208]	:
141620	17.81	0.01	-10.7985	6.86258e-16	D	2.48	0.01	-7.9542	0.0124294	-	OBFOLD	exoribonuclease-related [Arabidopsis thaliana]	:	exoribonuclease-related [Arabidopsis thaliana] &gt;gi|124301132|gb|ABN04818.1| At5g38890 [Arabidopsis thaliana] &gt;gi|222423301|dbj|BAH19626.1| AT5G38890 [Arabidopsis thaliana]	1e-22	:	F: 3'-5'-exoribonuclease activity; F: 5'-3' exoribonuclease activity; F: exoribonuclease activity, producing 5'-phosphomonoesters	:		:
135389	54.76	20.13	-1.44378	9.99505e-12	D	76.36	50.75	-0.589409	0.000369474	-	HSF_WING	heat shock transcription factor 1 [Medicago sativa]	:	predicted protein [Phaeodactylum tricornutum CCAP 1055/1] &gt;gi|209582970|gb|ACI65590.1| predicted protein [Phaeodactylum tricornutum CCAP 1055/1]	8e-35	:	B: regulation of transcription, DNA-dependent; C: nucleus; F: DNA binding; F: transcription factor activity	:	Heat shock factor (HSF)-type DNA-binding domain [IPR000232]; Proline-rich region [IPR000694]; HSF/ETS DNA-binding [IPR002341]	:
133650	23.75	7.72	-1.62125	1.6533e-06	D	5.37	5.52	0.0397462	0.960974	-	HOMEOLIKE		:	predicted protein [Nematostella vectensis] &gt;gi|156223908|gb|EDO44738.1| predicted protein [Nematostella vectensis]	8e-17	:	C: nucleus; F: nucleic acid binding	:	CENP-B protein [IPR004875]	:
134088	200.58	31.87	-2.65391	2.762e-89	D	0	0			-	HOMEOLIKE		:	PREDICTED: similar to jerky homolog-like [Ornithorhynchus anatinus]	0.6	:		:		:
134907	23.09	8.39	-1.46053	1.31872e-05	D	10.32	6.21	-0.732778	0.124864	-	HOMEOLIKE		:	hypothetical protein OsI_10700 [Oryza sativa Indica Group]	0.002	:		:		:
139144	160.66	72.12	-1.15554	2.74364e-23	D	40.86	37.97	-0.105829	0.624748	-	HOMEOLIKE		:	-	-	:		:		:
127312	4.95	0.01	-8.95128	9.50636e-05	D	2.06	0.01	-7.6865	0.0258598	-	HOMEO_HOMEOLIKE		:	knotted 2 protein [Lycopersicon esculentum]	2e-09	:	B: regulation of transcription, DNA-dependent; C: nucleus; F: DNA binding; F: oxidoreductase activity; F: transcription factor activity	:	Homeobox [IPR001356]; Aldo/keto reductase [IPR001395]	:
143607	40.25	5.37	-2.90599	2.8454e-20	D	23.11	18.99	-0.283277	0.336437	-	HMG_Lambda	SNF5 [Pisum sativum]	:	SWI-SNF chromatin remodeling complex, SNF5 subunit, putative [Ixodes scapularis] &gt;gi|215500651|gb|EEC10145.1| SWI-SNF chromatin remodeling complex, SNF5 subunit, putative [Ixodes scapularis]	4e-24	:	B: chromatin remodeling; B: regulation of transcription, DNA-dependent; C: nuclear chromosome; F: DNA binding	:	HMG1/2 (high mobility group) box [IPR000910]; SNF5/SMARCB1/INI1 [IPR006939]	:
108993	115.79	12.41	-3.22194	5.02319e-63	D	84.2	163.97	0.96154	6.84263e-13	-	HMG	predicted: similar to cystathionine beta-synthase [Gallus gallus]	:	-	-	:	F: 2-dehydro-3-deoxygalactonokinase activity	:		:
155906	16.17	0.01	-10.6591	1.92643e-14	D	4.54	1.38	-1.71802	0.0465913	-	GRF	predicted protein [Nematostella vectensis]	:	predicted protein [Nematostella vectensis] &gt;gi|156225311|gb|EDO46129.1| predicted protein [Nematostella vectensis]	5e-43	:	B: DNA repair; F: endonuclease activity; F: exodeoxyribonuclease III activity; F: nuclease activity	:	AP endonuclease, family 1 [IPR000097]; Exodeoxyribonuclease III xth [IPR004808]; Endonuclease/exonuclease/phosphatase family [IPR005135]	:
133230	2.97	0.01	-8.21432	0.00437228	D	0	0			-	DHHC		:	hypothetical protein SORBIDRAFT_01g043340 [Sorghum bicolor] &gt;gi|241919519|gb|EER92663.1| hypothetical protein SORBIDRAFT_01g043340 [Sorghum bicolor]	4e-12	:	F: metal ion binding	:	Zn-finger, DHHC type [IPR001594]	:
135446	7.59	2.35	-1.69144	0.00762199	D	4.13	8.63	1.06322	0.0610038	-	DHHC		:	palmitoyltransferase PFA3 [Pyrenophora tritici-repentis Pt-1C-BFP] &gt;gi|187976459|gb|EDU43085.1| palmitoyltransferase PFA3 [Pyrenophora tritici-repentis Pt-1C-BFP]	9e-18	:	F: metal ion binding	:	Zn-finger, DHHC type [IPR001594]	:
139010	52.45	6.37	-3.04158	2.22969e-27	D	2.89	8.28	1.51856	0.0147472	-	CENTB_HOMEOLIKE	putative CENP-B/ARS binding protein-like protein [Arabidopsis thaliana]	:	putative CENP-B/ARS binding protein-like protein [Arabidopsis thaliana]	1e-42	:	C: nucleus; F: ATP binding; F: nucleic acid binding	:	ATP/GTP-binding site motif A (P-loop) [IPR001687]; CENP-B protein [IPR004875]; Centromere protein B, DNA-binding domain [IPR006600]	:
129547	325.94	108.02	-1.59331	3.04961e-75	D	16.92	31.07	0.876793	0.00162322	-	CCHC		:	predicted protein [Populus trichocarpa] &gt;gi|222871283|gb|EEF08414.1| predicted protein [Populus trichocarpa]	6e-24	:	F: chitinase activity; F: endochitinase activity; F: nucleic acid binding	:	Zn-finger, CCHC type [IPR001878]	:
130019	100.29	43.94	-1.19057	1.47913e-15	D	12.79	10.7	-0.257405	0.512705	-	CCHC	Os04g0555800 [Oryza sativa (japonica cultivar-group)]	:	actin depolymerizing factor, putative [Ricinus communis]	6e-30	:	F: nucleic acid binding	:	Zn-finger, CCHC type [IPR001878]	:
130835	10.56	0.01	-10.0444	1.43007e-09	D	0.83	0.01	-6.37504	0.221911	-	CCHC		:	Highly similar to Ta1-3 polyprotein [Arabidopsis thaliana]	0.0005	:	F: ATP binding; F: nucleic acid binding	:	ATP/GTP-binding site motif A (P-loop) [IPR001687]; Zn-finger, CCHC type [IPR001878]	:
141188	27.05	1.01	-4.7432	4.96124e-20	D	0	0			-	CCHC		:	hypothetical protein [Polymyxa betae]	0.01	:	F: endopeptidase inhibitor activity; F: nucleic acid binding	:	Zn-finger, CCHC type [IPR001878]; Trypsin inhibitor Kunitz [IPR002160]	:
155236	7.92	1.01	-2.97115	9.05868e-05	D	10.73	12.43	0.212176	0.61387	-	CCHC		:	predicted protein [Populus trichocarpa] &gt;gi|222850349|gb|EEE87896.1| predicted protein [Populus trichocarpa]	5e-22	:	F: nucleic acid binding	:	Zn-finger, CCHC type [IPR001878]; SWIM Zn-finger [IPR007527]	:
127527	30.68	12.75	-1.2668	6.17157e-06	D	35.5	34.52	-0.0403866	0.859713	-	C2H2		:	predicted protein [Thalassiosira pseudonana CCMP1335] &gt;gi|220969736|gb|EED88076.1| predicted protein [Thalassiosira pseudonana CCMP1335]	6e-26	:	B: protein ubiquitination; C: nucleus; C: ubiquitin ligase complex; F: calcium ion binding; F: nucleic acid binding; F: ubiquitin-protein ligase activity; F: zinc ion binding	:	Zn-finger, RING [IPR001841]; Calcium-binding EF-hand [IPR002048]; Zn-finger, C2H2 type [IPR007087]	:
132329	139.22	39.25	-1.8266	2.44561e-39	D	13.62	16.92	0.313003	0.377476	-	C2H2		:	predicted protein [Physcomitrella patens subsp. patens] &gt;gi|162682541|gb|EDQ68959.1| predicted protein [Physcomitrella patens subsp. patens]	9e-38	:	C: nucleus; F: molecular function unknown; F: nucleic acid binding; F: zinc ion binding	:	Zn-finger, AN1-like [IPR000058]; Zn-finger, C2H2 type [IPR007087]	:
134728	62.68	13.42	-2.22362	3.22224e-23	D	4.95	5.87	0.245932	0.70413	-	C2H2	zinc finger protein 410 [Xenopus tropicalis]	:	putative zinc finger protein 2 [Phytophthora sojae]	1e-27	:	C: nucleus; F: nucleic acid binding; F: zinc ion binding	:	Zn-finger, C2H2 type [IPR007087]	:
142468	81.82	8.39	-3.28571	1.57011e-45	D	18.16	9.67	-0.909176	0.0124411	-	C2H2		:	PREDICTED: zinc finger protein 670 [Pan troglodytes]	1e-05	:	C: nucleus; F: nucleic acid binding; F: zinc ion binding	:	Zn-finger, C2H2 type [IPR007087]	:
144145	16.82	5.03	-1.74155	2.64181e-05	D	3.71	4.14	0.158212	0.84925	-	C2H2	predicted: similar to hCG2008146, [Monodelphis domestica]	:	PREDICTED: similar to zinc finger protein 300-B [Bos taurus]	1e-25	:	C: nucleus; F: nucleic acid binding; F: zinc ion binding	:	Zn-finger, C2H2 type [IPR007087]	:
134441	111.18	18.11	-2.61804	4.93216e-49	D	18.57	27.96	0.590391	0.037847	-	bZIP		:	hypothetical protein [Paramecium tetraurelia strain d4-2] &gt;gi|124429532|emb|CAK94323.1| unnamed protein product [Paramecium tetraurelia]	3e-05	:	B: regulation of transcription, DNA-dependent; C: nucleus; F: DNA binding	:	Proline-rich region [IPR000694]; Basic-leucine zipper (bZIP) transcription factor [IPR004827]	:
132793	49.81	19.79	-1.33166	1.23435e-09	D	10.73	14.15	0.399152	0.313749	-	BED		:	predicted protein [Laccaria bicolor S238N-H82] &gt;gi|164647614|gb|EDR11858.1| predicted protein [Laccaria bicolor S238N-H82]	8e-17	:	B: regulation of transferase activity; F: DNA binding; F: transferase activity	:	BED finger [IPR003656]; Dimethylmenaquinone methyltransferase [IPR005493]	:
135098	218.06	67.09	-1.70056	1.87599e-55	D	17.75	12.43	-0.513993	0.141823	-	BED	Avh_177	:	PREDICTED: BED finger protein 4 [Ciona intestinalis]	3e-12	:	F: DNA binding; F: protein dimerization activity	:	BED finger [IPR003656]; HAT dimerisation [IPR008906]	:
108174	35.3	4.36	-3.01727	1.62665e-18	D	55.31	93.21	0.752944	1.02833e-06	-		salt-induced AAA-Type ATPase [Mesembryanthemum crystallinum]	:	predicted protein [Thalassiosira pseudonana CCMP1335] &gt;gi|220971260|gb|EED89595.1| predicted protein [Thalassiosira pseudonana CCMP1335]	4e-139	:	F: ATP binding; F: nucleoside-triphosphatase activity; F: nucleotide binding	:	ATP/GTP-binding site motif A (P-loop) [IPR001687]; AAA ATPase [IPR003593]; AAA ATPase, central region [IPR003959]; MIT [IPR007330]	:
108193	228.29	57.36	-1.99275	7.45857e-72	D	189.86	109.43	-0.794928	8.98723e-14	-			:	small cysteine rich protein SCR76 [Phytophthora infestans]	2e-29	:		:		:
108204	87.42	28.18	-1.63329	1.66208e-21	D	99.88	86.3	-0.210835	0.131886	-		protein phosphatase 2c [Aedes aegypti]	:	hypothetical protein [Monosiga brevicollis MX1] &gt;gi|163773230|gb|EDQ86873.1| predicted protein [Monosiga brevicollis MX1]	9e-56	:	C: magnesium-dependent protein serine/threonine phosphatase complex; C: myosin phosphatase complex; F: calcium-dependent protein serine/threonine phosphatase activity; F: calcium-dependent protein serine/threonine phosphatase regulator activity; F: catalytic activity; F: CTD phosphatase activity; F: magnesium-dependent protein serine/threonine phosphatase activity; F: myosin phosphatase activity;…	:	Protein phosphatase 2C-like [IPR001932]	:
108227	2846.71	1058.37	-1.42745	0	D	1506.07	2745.77	0.866422	5.44268e-11	-		cytoplasmic ribosomal protein S13-like [Solanum tuberosum]	:	RS13, ribosomal protein 13 40S small ribosomal subunit [Thalassiosira pseudonana CCMP1335] &gt;gi|220975206|gb|EED93535.1| RS13, ribosomal protein 13 40S small ribosomal subunit [Thalassiosira pseudonana CCMP1335]	5e-64	:	B: protein biosynthesis; C: intracellular; C: ribosome; F: structural constituent of ribosome	:	Ribosomal protein S15 [IPR000589]	:
108288	4276.16	1769.54	-1.27294	0	D	11.56	21.06	0.865364	0.0113431	-			:	unknown protein [Phytophthora sojae]	7e-52	:	F: ATP binding	:	ATP/GTP-binding site motif A (P-loop) [IPR001687]	:
108304	19.79	8.05	-1.29771	0.00025572	D	17.33	19.33	0.15757	0.635479	-		RNA binding protein [Cryptococcus neoformans var. neoformans JEC21]	:	DEHA2G23496p [Debaryomyces hansenii]	1e-101	:		:	NMD3 family [IPR007064]	:
108345	146.15	64.41	-1.18209	5.13841e-22	D	144.04	118.75	-0.278542	0.0164239	-		rab5 [Culex pipiens quinquefasciatus]	:	canine-like rab-type small G protein [Thalassiosira pseudonana CCMP1335] &gt;gi|220976424|gb|EED94751.1| canine-like rab-type small G protein [Thalassiosira pseudonana CCMP1335]	7e-75	:	B: intracellular protein transport; B: protein transport; B: small GTPase mediated signal transduction; F: ATP binding; F: GTP binding	:	ATP/GTP-binding site motif A (P-loop) [IPR001687]; Ras GTPase superfamily [IPR001806]; GTP-binding nuclear protein Ran [IPR002041]; Ras small GTPase, Ras type [IPR003577]; Ras small GTPase, Rho type [IPR003578]; Ras small GTPase, Rab type [IPR003579]; Small GTP-binding protein domain [IPR005225]	:
108370	57.07	25.83	-1.14368	8.39325e-09	D	25.59	30.38	0.247542	0.34465	-		ATP-binding cassette sub-family B member 7 [Culex pipiens quinquefasciatus]	:	ATP-binding cassette transporter, subfamily B, member 9, group ATM protein PpABCB9 [Physcomitrella patens subsp. patens] &gt;gi|162669561|gb|EDQ56145.1| ATP-binding cassette transporter, subfamily B, member 9, group ATM protein PpABCB9 [Physcomitrella pat	3e-162	:	B: transport; C: integral to membrane; F: ATP binding; F: ATPase activity; F: ATPase activity, coupled to transmembrane movement of substances; F: nucleoside-triphosphatase activity; F: nucleotide binding	:	ABC transporter, transmembrane region [IPR001140]; ATP/GTP-binding site motif A (P-loop) [IPR001687]; ABC transporter [IPR003439]; AAA ATPase [IPR003593]	:
108375	8.58	2.35	-1.86832	0.00212898	D	2.89	1.73	-0.740297	0.413922	-		predicted: similar to mitochondrial GTP-binding protein 1 [Ornithorhynchus anatinus]	:	PREDICTED: similar to GTP binding protein 3 [Ciona intestinalis]	2e-103	:	B: tRNA modification; F: ATP binding; F: GTP binding; F: GTPase activity	:	ATP/GTP-binding site motif A (P-loop) [IPR001687]; GTP-binding protein, HSR1-related [IPR002917]; tRNA modification GTPase TrmE [IPR004520]; Small GTP-binding protein domain [IPR005225]; GTP-binding domain [IPR005289]	:
108395	6.6	1.01	-2.70811	0.000746789	D	2.48	1.38	-0.845672	0.401787	-		AGAP009835-PA [Anopheles gambiae str. PEST]	:	ATP-dependent bile acid permease [Aedes aegypti] &gt;gi|108879323|gb|EAT43548.1| ATP-dependent bile acid permease [Aedes aegypti]	4e-160	:	B: transport; C: integral to membrane; F: ATP binding; F: ATPase activity; F: ATPase activity, coupled to transmembrane movement of substances; F: nucleoside-triphosphatase activity; F: nucleotide binding	:	ABC transporter, transmembrane region [IPR001140]; ATP/GTP-binding site motif A (P-loop) [IPR001687]; ABC transporter [IPR003439]; AAA ATPase [IPR003593]	:
108432	125.03	22.14	-2.49755	3.07823e-52	D	150.24	85.96	-0.805532	2.0927e-11	-		predicted: similar to Glutaryl-Coenzyme A dehydrogenase [Ornithorhynchus anatinus]	:	hypothetical protein BRAFLDRAFT_289893 [Branchiostoma floridae]	4e-167	:	B: electron transport; F: acyl-CoA dehydrogenase activity; F: glutaryl-CoA dehydrogenase activity; F: oxidoreductase activity	:	Acyl-CoA dehydrogenase [IPR006089]; Acyl-CoA dehydrogenase, C-terminal [IPR006090]; Acyl-CoA dehydrogenase, central domain [IPR006091]; Acyl-CoA dehydrogenase, N-terminal [IPR006092]	:
108437	8.58	0.01	-9.74483	7.4488e-08	D	0.83	0.01	-6.37504	0.22497	-			:	PREDICTED: similar to germinal histone H4 gene [Canis familiaris]	7e-40	:	B: chromosome organization and biogenesis (sensu Eukaryota); B: nucleosome assembly; C: nucleosome; C: nucleus; F: DNA binding	:	Histone H4 [IPR001951]; Histone-fold/TFIID-TAF/NF-Y [IPR007124]; Histone core [IPR007125]	:
108440	5.61	0.01	-9.13186	2.64557e-05	D	1.24	0.01	-6.9542	0.111689	-		centromere protein J [Pan troglodytes]	:	hypothetical protein BRAFLDRAFT_218554 [Branchiostoma floridae] &gt;gi|229291061|gb|EEN61736.1| hypothetical protein BRAFLDRAFT_218554 [Branchiostoma floridae]	4e-23	:		:		:
108450	54.76	17.44	-1.65072	5.32629e-14	D	17.75	13.46	-0.399141	0.241964	-		asparagine-linked glycosylation 2 homolog [Xenopus tropicalis]	:	asparagine-linked glycosylation 2 homolog [Xenopus (Silurana) tropicalis] &gt;gi|62089554|gb|AAH92211.1| Asparagine-linked glycosylation 2 homolog [Xenopus tropicalis]	5e-92	:	B: biosynthesis; F: 1,2-dihydroxy-phenanthrene glycosyltransferase activity; F: 1-phenanthrol glycosyltransferase activity; F: 9-phenanthrol glycosyltransferase activity; F: 9-phenanthrol UDP-glucuronosyltransferase activity; F: acetylgalactosaminyltransferase activity; F: acetylglucosaminyltransferase activity; F: alpha(1,3)-fucosyltransferase activity; F: alpha(1,6)-fucosyltransferase activity;…	:	Glycosyl transferase, group 1 [IPR001296]	:
108488	412.05	148.61	-1.47129	1.64336e-84	D	551.83	547.84	-0.0104693	0.859631	-		putative ATP synthase oligomycin sensitivity conferral protein [Graphocephala atropunctata]	:	-	-	:	B: ATP synthesis coupled proton transport; C: proton-transporting two-sector ATPase complex; F: hydrogen-transporting ATP synthase activity, rotational mechanism; F: hydrogen-transporting ATPase activity, rotational mechanism; F: hydrogen-transporting two-sector ATPase activity	:	H+-transporting two-sector ATPase, delta (OSCP) subunit [IPR000711]	:
108555	285.69	77.16	-1.88853	1.29534e-83	D	40.86	35.21	-0.214704	0.32795	-		FKBP12 binding protein [Tetrahymena thermophila SB210]	:	predicted protein [Micromonas sp. RCC299]	1e-37	:	B: protein folding; F: cyclophilin; F: cyclophilin-type peptidyl-prolyl cis-trans isomerase activity; F: FK506-sensitive peptidyl-prolyl cis-trans isomerase; F: peptidyl-prolyl cis-trans isomerase activity	:	Peptidylprolyl isomerase, FKBP-type [IPR001179]	:
108617	38.27	4.36	-3.13381	9.80944e-21	D	25.59	27.62	0.110133	0.691302	-		predicted protein [Nematostella vectensis]	:	GF10346 [Drosophila ananassae] &gt;gi|190624566|gb|EDV40090.1| GF10346 [Drosophila ananassae]	6e-105	:	F: L-threonine 3-dehydrogenase activity	:		:
108636	369.82	151.63	-1.28627	5.18782e-62	D	317.39	277.2	-0.195329	0.0112066	-		succinate dehydrogenase subunit A [Chlamydomonas reinhardtii]	:	succinate dehydrogenase flavoprotein [Phaeodactylum tricornutum CCAP 1055/1] &gt;gi|209583348|gb|ACI65968.1| succinate dehydrogenase flavoprotein [Phaeodactylum tricornutum CCAP 1055/1]	0	:	B: electron transport; F: disulfide oxidoreductase activity; F: oxidoreductase activity; F: succinate dehydrogenase (ubiquinone) activity	:	FAD-dependent pyridine nucleotide-disulphide oxidoreductase [IPR001327]; Fumarate reductase/succinate dehydrogenase, FAD-binding site [IPR003952]; Fumarate reductase/succinate dehydrogenase flavoprotein, N-terminal [IPR003953]; Fumarate reductase/succinate dehydrogenase flavoprotein, C-terminal [IPR004112]	:
108637	127.01	58.03	-1.13007	5.58305e-18	D	193.99	257.52	0.408702	2.75007e-06	-		mitochondrial 2-oxoglutarate/malate carrier protein, putative [Plasmodium vivax SaI-1]	:	predicted protein [Phaeodactylum tricornutum CCAP 1055/1] &gt;gi|217403320|gb|EEC43273.1| predicted protein [Phaeodactylum tricornutum CCAP 1055/1]	4e-74	:	B: transport; C: membrane; C: mitochondrial inner membrane; F: binding	:	Mitochondrial substrate carrier [IPR001993]; Mitochondrial carrier protein [IPR002067]	:
108655	7.26	1.34	-2.43774	0.000842817	D	0	0			-		Glutathione S-transferase, N-terminal [Crocosphaera watsonii WH 8501]	:	glutathione s-transferase [Xenopus laevis]	1e-23	:	F: prostaglandin-D synthase activity	:	Glutathione S-transferase, N-terminal [IPR004045]	:
108690	6.27	1.68	-1.9	0.00898524	D	0.01	1.04	6.70044	0.214584	-		predicted protein [Physcomitrella patens subsp. patens]	:	predicted protein [Physcomitrella patens subsp. patens] &gt;gi|162690525|gb|EDQ76892.1| predicted protein [Physcomitrella patens subsp. patens]	3e-50	:		:	Alkyl hydroperoxide reductase/ Thiol specific antioxidant/ Mal allergen [IPR000866]	:
108695	11.88	1.34	-3.14823	4.99493e-07	D	31.78	26.58	-0.257778	0.302472	-		predicted protein [Ostreococcus lucimarinus CCE9901]	:	predicted protein [Ostreococcus lucimarinus CCE9901] &gt;gi|144577049|gb|ABO95116.1| predicted protein [Ostreococcus lucimarinus CCE9901]	9e-61	:		:	CAP-Gly domain [IPR000938]	:
108703	287.67	114.39	-1.33045	5.66758e-51	D	290.57	169.84	-0.774709	1.36125e-19	-		predicted: similar to plasma membrane calcium ATPase 2 isoform b isoform 26 [Canis familiaris]	:	PREDICTED: similar to plasma membrane calcium ATPase 3 isoform 30 [Canis familiaris]	0	:	B: calcium ion transport; B: cation transport; B: metabolism; C: membrane; F: ATP binding; F: ATPase activity, coupled to transmembrane movement of ions, phosphorylative mechanism; F: calcium ion binding; F: calcium ion transporter activity; F: calcium-transporting ATPase activity; F: catalytic activity; F: hydrolase activity, acting on acid anhydrides, catalyzing transmembrane movement of substa…	:	ATPase, E1-E2 type [IPR001757]; Cation transporting ATPase, N-terminal [IPR004014]; Haloacid dehalogenase-like hydrolase [IPR005834]; Cation transporting ATPase, C-terminal [IPR006068]; Calcium-translocating P-type ATPase, PMCA-type [IPR006408]; E1-E2 ATPase-associated region [IPR008250]	:
108718	6360.8	2400.53	-1.40586	0	D	2656.78	1572.07	-0.757013	4.34348e-163	-		40S ribosomal protein S18	:	RS18, ribosomal protein 18 40S small ribosomal subunit [Thalassiosira pseudonana CCMP1335] &gt;gi|220976243|gb|EED94570.1| RS18, ribosomal protein 18 40S small ribosomal subunit [Thalassiosira pseudonana CCMP1335]	7e-48	:	B: protein biosynthesis; C: intracellular; C: ribosome; F: RNA binding; F: structural constituent of ribosome	:	Ribosomal protein S13 [IPR001892]	:
108754	102.27	32.87	-1.63754	4.29364e-25	D	236.5	126.69	-0.900538	1.38428e-20	-		serine-tRNA ligase [Schizosaccharomyces pombe 972h-]	:	seryl-tRNA synthetase, cytoplasmic, putative [Perkinsus marinus ATCC 50983]	7e-138	:	B: seryl-tRNA aminoacylation; B: tRNA aminoacylation for protein translation; F: ATP binding; F: serine-tRNA ligase activity; F: tRNA ligase activity	:	tRNA synthetases, class-II (G, H, P and S) [IPR002314]; Seryl-tRNA synthetase, class IIa [IPR002317]; Aminoacyl-transfer RNA synthetase, class II [IPR006195]	:
108766	3211.58	673.6	-2.25332	0	D	41.27	80.78	0.968905	1.56885e-08	-		ribonucleotide reductase M2 polypeptide [Danio rerio]	:	-	-	:	B: deoxyribonucleoside diphosphate metabolism; F: ribonucleoside-diphosphate reductase activity	:	Ribonucleotide reductase [IPR000358]	:
108804	23.09	7.72	-1.5806	3.63102e-06	D	1.24	5.18	2.06261	0.0201858	-		Histone H2B	:	Hypothetical protein CBG03777 [Caenorhabditis briggsae AF16] &gt;gi|187036007|emb|CAP24613.1| Hypothetical protein CBG03777 [Caenorhabditis briggsae]	2e-37	:	B: chromosome organization and biogenesis (sensu Eukaryota); B: nucleosome assembly; C: nucleosome; C: nucleus; F: DNA binding	:	Histone H2B [IPR000558]; Histone-fold/TFIID-TAF/NF-Y [IPR007124]; Histone core [IPR007125]	:
108806	19.46	1.68	-3.53398	4.39718e-12	D	1.24	0.01	-6.9542	0.110199	-			:	unnamed protein product [Tetraodon nigroviridis]	5e-18	:		:		:
108831	23.42	4.7	-2.31701	1.10781e-09	D	12.79	6.21	-1.04235	0.0195969	-		tetrahydrofolate dehydrogenase/cyclohydrolase, putative [Arabidopsis thaliana]	:	tetrahydrofolate dehydrogenase/cyclohydrolase, putative [Arabidopsis thaliana] &gt;gi|12322041|gb|AAG51064.1|AC069472_4 5,10-methylenetetrahydrofolate dehydrogenase:5,10-methenyltetrahydrofolate cyclohydrolase, putative; 44272-46007 [Arabidopsis thaliana]	2e-64	:	B: folic acid and derivative biosynthesis; F: catalytic activity	:	Tetrahydrofolate dehydrogenase/cyclohydrolase [IPR000672]	:
108868	44.87	19.12	-1.23067	6.88424e-08	D	12.38	17.61	0.508384	0.158352	-		ubiquitin-conjugating enzyme9 [Coprinopsis cinerea]	:	ubiquitin-conjugating enzyme9 [Coprinopsis cinerea]	8e-49	:	B: protein modification; B: ubiquitin cycle; F: ubiquitin conjugating enzyme activity; F: ubiquitin-protein ligase activity	:	Ubiquitin-conjugating enzymes [IPR000608]	:
108901	177.82	34.55	-2.36366	2.14388e-69	D	3.3	3.8	0.203533	0.813969	-		elicitin protein [Phytophthora sojae]	:	elicitin protein [Phytophthora sojae] &gt;gi|81159517|gb|ABB56029.1| elicitin-like protein SOL6 [Phytophthora sojae]	4e-61	:		:		:
108937	2.64	0.01	-8.04439	0.00821877	D	1.24	0.01	-6.9542	0.110705	-			:	hypothetical protein SORBIDRAFT_03g001570 [Sorghum bicolor] &gt;gi|241929091|gb|EES02236.1| hypothetical protein SORBIDRAFT_03g001570 [Sorghum bicolor]	1e-15	:		:	Cwf15/Cwc15 cell cycle control protein [IPR006973]	:
108938	36.62	3.69	-3.31094	7.17306e-21	D	8.67	7.94	-0.126893	0.787509	-		2-dehydro-3-deoxyphosphooctonate aldolase [Colwellia psychrerythraea 34H]	:	hypothetical protein OsI_37812 [Oryza sativa Indica Group]	6e-65	:	B: biosynthesis; B: metabolism; C: cytoplasm; F: 3-deoxy-8-phosphooctulonate synthase activity	:	DAHP synthetase I/KDSA superfamily [IPR006218]; 2-dehydro-3-deoxyphosphooctonate aldolase [IPR006269]	:
108963	19.46	9.73	-1	0.00367983	D	42.92	37.63	-0.189767	0.367906	-		ATP-dependent protease HslVU, ATPase subunit [Francisella philomiragia subsp. philomiragia ATCC 25017]	:	ATP-dependent protease ATP-binding subunit HslU [Brucella abortus bv. 1 str. 9-941] &gt;gi|82700834|ref|YP_415408.1| ATP-dependent protease ATP-binding subunit [Brucella melitensis biovar Abortus 2308] &gt;gi|189025136|ref|YP_001935904.1| CbxX/CfqX superf	3e-85	:	C: cytoplasm; C: HslUV protease complex; F: ATP binding; F: ATPase activity; F: HslUV protease activity; F: nucleoside-triphosphatase activity; F: nucleotide binding; F: protein binding	:	ATP/GTP-binding site motif A (P-loop) [IPR001687]; AAA ATPase [IPR003593]; Heat shock protein HslVU [IPR004491]	:
108981	165.94	51.32	-1.69307	4.03794e-42	D	65.62	122.55	0.901163	4.5583e-11	-		predicted protein [Nematostella vectensis]	:	predicted protein [Nematostella vectensis] &gt;gi|156228642|gb|EDO49440.1| predicted protein [Nematostella vectensis]	1e-77	:	B: carbohydrate metabolism; F: ribulose-phosphate 3-epimerase activity	:	Ribulose-phosphate 3-epimerase [IPR000056]	:
109006	256.99	49.98	-2.36229	5.96686e-100	D	376.41	315.52	-0.254573	0.000298298	-		predicted protein [Physcomitrella patens subsp. patens]	:	predicted protein [Physcomitrella patens subsp. patens] &gt;gi|162672091|gb|EDQ58633.1| predicted protein [Physcomitrella patens subsp. patens]	1e-55	:	F: 3-hydroxybutyryl-CoA thiolase activity; F: 3-ketopimelyl-CoA thiolase activity; F: acetyltransferase activity; F: acyl-CoA N-acyltransferase activity; F: acylglycerol O-acyltransferase activity; F: acyltransferase activity; F: azetidine-2-carboxylic acid acetyltransferase activity; F: benzoyl acetate-CoA thiolase activity; F: C-acyltransferase activity; F: carnitine O-acyltransferase activity;…	:	Bacterial transferase hexapeptide repeat [IPR001451]	:
109026	86.76	12.08	-2.84441	5.83453e-42	D	0	0			-			:	unknown protein [Phytophthora sojae]	1e-75	:		:		:
109040	63.34	9.06	-2.80553	2.22733e-30	D	33.02	28.31	-0.222028	0.357676	-		predicted protein [Nematostella vectensis]	:	predicted protein [Nematostella vectensis] &gt;gi|156225922|gb|EDO46736.1| predicted protein [Nematostella vectensis]	6e-154	:	B: L-phenylalanine catabolism; B: tyrosine metabolism; F: 3,4-dihydroxyphenylacetate 2,3-dioxygenase activity; F: homogentisate 1,2-dioxygenase activity	:	Homogentisate 1,2-dioxygenase [IPR005708]	:
109042	12.54	4.03	-1.63769	0.000589472	D	14.86	7.94	-0.904223	0.0256157	-		Chain A, X-Ray Crystal Structure Of Protein Pfl_3262 From Pseudomonas Fluorescens. Northeast Structural Genomics Consortium Target Plr14.	:	hypothetical protein RALTA_B0918 [Cupriavidus taiwanensis] &gt;gi|193225585|emb|CAQ71531.1| conserved hypothetical protein [Cupriavidus taiwanensis]	4e-56	:		:		:
109096	28.04	0.67	-5.38718	5.17585e-22	D	11.56	6.9	-0.744473	0.100532	-		cellobiohydrolaseI [Polyporus arcularius]	:	hypothetical protein CC1G_12409 [Coprinopsis cinerea okayama7#130] &gt;gi|116502541|gb|EAU85436.1| hypothetical protein CC1G_12409 [Coprinopsis cinerea okayama7#130]	3e-146	:	B: carbohydrate metabolism; F: hydrolase activity, hydrolyzing O-glycosyl compounds	:	Glycoside hydrolase, family 7 [IPR001722]	:
109132	352.99	119.42	-1.56358	3.05089e-79	D	0	0			-			:	unknown protein [Phytophthora sojae]	6e-88	:	C: extracellular region	:	Allergen V5/Tpx-1 related [IPR001283]	:
109150	65.65	21.8	-1.59047	8.83462e-16	D	70.58	82.85	0.231242	0.137372	-		predicted: similar to ENSANGP00000020432 [Nasonia vitripennis]	:	3-oxoacid CoA transferase 1 [Monosiga brevicollis MX1] &gt;gi|163776768|gb|EDQ90386.1| 3-oxoacid CoA transferase 1 [Monosiga brevicollis MX1]	7e-167	:	B: metabolism; F: 3-oxoacid CoA-transferase activity; F: CoA-transferase activity	:	Coenzyme A transferase active site [IPR004164]; Coenzyme A transferase [IPR004165]	:
109154	17.81	5.7	-1.64365	3.2838e-05	D	9.49	14.15	0.576322	0.157399	-		eIF4AIII protein [Bombyx mori]	:	DEAD box ATP-dependent RNA helicase, putative [Ixodes scapularis] &gt;gi|215507887|gb|EEC17341.1| DEAD box ATP-dependent RNA helicase, putative [Ixodes scapularis]	0	:	F: ATP binding; F: ATP-dependent helicase activity; F: helicase activity; F: nucleic acid binding	:	ATP-dependent helicase, DEAD-box [IPR000629]; DEAD/DEAH box helicase [IPR001410]; Helicase, C-terminal [IPR001650]	:
109167	238.19	75.81	-1.65165	4.57763e-58	D	0.83	1.04	0.3254	0.874309	-			:	unnamed protein product [Tetraodon nigroviridis]	2e-13	:		:		:
109228	33.65	10.73	-1.64896	5.46931e-09	D	55.72	47.64	-0.226022	0.225056	-			:	hypothetical protein TRIADDRAFT_27487 [Trichoplax adhaerens] &gt;gi|190583141|gb|EDV23212.1| hypothetical protein TRIADDRAFT_27487 [Trichoplax adhaerens]	3e-101	:	F: catalytic activity; F: ubiquitin-protein ligase activity	:	UBA/THIF-type NAD/FAD binding fold [IPR000594]	:
109257	85.44	22.81	-1.90525	7.68053e-26	D	217.92	336.58	0.627151	0	-		Succinate dehydrogenase iron-sulfur protein [Rickettsia massiliae MTU5]	:	succinate dehydrogenase iron sulfur protein [Phaeodactylum tricornutum CCAP 1055/1] &gt;gi|217404724|gb|EEC44670.1| succinate dehydrogenase iron sulfur protein [Phaeodactylum tricornutum CCAP 1055/1]	2e-100	:	B: electron transport; B: tricarboxylic acid cycle; F: electron transporter activity; F: iron ion binding; F: oxidoreductase activity; F: succinate dehydrogenase activity	:	Ferredoxin [IPR001041]; 4Fe-4S ferredoxin, iron-sulfur binding domain [IPR001450]; Succinate dehydrogenase/fumarate reductase iron-sulfur protein [IPR004489]; 2Fe-2S ferredoxin, iron-sulfur binding site [IPR006058]	:
109258	864.01	184.17	-2.23001	0	D	482.08	370.41	-0.38015	1.25853e-09	-			:	hypothetical protein THAPSDRAFT_268059 [Thalassiosira pseudonana CCMP1335] &gt;gi|220978169|gb|EED96495.1| hypothetical protein THAPSDRAFT_268059 [Thalassiosira pseudonana CCMP1335]	3e-10	:		:	Proline-rich region [IPR000694]; Protein of unknown function DUF657 [IPR007017]	:
109338	5.94	0.67	-3.14823	0.000602228	D	279.83	165.01	-0.761997	2.0521e-18	-		ATSUG1; ATPase [Arabidopsis thaliana]	:	PREDICTED: similar to for proteasomal ATPase (SUG1) [Macaca mulatta]	1e-175	:	B: protein catabolism; C: cytoplasm; C: nucleus; F: ATP binding; F: hydrolase activity; F: nucleoside-triphosphatase activity; F: nucleotide binding	:	ATP/GTP-binding site motif A (P-loop) [IPR001687]; AAA ATPase [IPR003593]; AAA ATPase, central region [IPR003959]; AAA-protein subdomain [IPR003960]; 26S proteasome subunit P45 [IPR005937]	:
109359	75.22	4.03	-4.22226	4.42203e-51	D	0	0			-		putative glyceroaquaporin [Anguilla anguilla]	:	hypothetical protein BRAFLDRAFT_288680 [Branchiostoma floridae]	4e-54	:	B: transport; C: membrane; F: transporter activity	:	MIP family [IPR000425]	:
109388	7998.76	3904.38	-1.03468	0	D	5189.32	7852.41	0.59759	0	-		40S ribosomal protein S9 [Catharanthus roseus]	:	RS9, ribosomal protein 9 [Thalassiosira pseudonana CCMP1335] &gt;gi|220974914|gb|EED93243.1| RS9, ribosomal protein 9 [Thalassiosira pseudonana CCMP1335]	8e-63	:	B: protein biosynthesis; C: intracellular; C: ribosome; C: small ribosomal subunit; F: RNA binding; F: structural constituent of ribosome	:	Ribosomal protein S4 [IPR001912]; RNA-binding S4 [IPR002942]; Ribosomal protein S4/9, eukaryotic and archaeal form [IPR005710]	:
109394	5197.91	2339.48	-1.15174	0	D	7013.61	8714.05	0.313186	0	-		Os03g0337800 [Oryza sativa (japonica cultivar-group)]	:	RL19, ribosomal protein 19 60S large ribosomal subunit [Thalassiosira pseudonana CCMP1335] &gt;gi|220976636|gb|EED94963.1| RL19, ribosomal protein 19 60S large ribosomal subunit [Thalassiosira pseudonana CCMP1335]	1e-44	:	B: protein biosynthesis; C: intracellular; C: ribosome; F: structural constituent of ribosome	:	Ribosomal protein L19e [IPR000196]	:
109404	16.17	5.7	-1.50429	0.000225949	D	27.65	18.64	-0.568878	0.0426848	-		Small GTP-binding protein domain [Desulfuromonas acetoxidans DSM 684]	:	predicted protein [Physcomitrella patens subsp. patens] &gt;gi|162687850|gb|EDQ74230.1| predicted protein [Physcomitrella patens subsp. patens]	7e-170	:	B: protein biosynthesis; F: ATP binding; F: GTP binding	:	Elongation factor G, C-terminal [IPR000640]; Elongation factor, GTP-binding [IPR000795]; ATP/GTP-binding site motif A (P-loop) [IPR001687]; Elongation factor Tu, domain 2 [IPR004161]; Small GTP-binding protein domain [IPR005225]; GTP-binding protein LepA [IPR006297]	:
109554	372.46	149.61	-1.31588	1.1958e-64	D	60.26	33.14	-0.862627	8.64129e-06	-		predicted: similar to putative protein product of Nbla03831 [Gallus gallus]	:	ADP-ribose/CDP-alcohol pyrophosphatase [Xenopus (Silurana) tropicalis] &gt;gi|82181420|sp|Q66JJ3|ADPRM_XENTR RecName: Full=Manganese-dependent ADP-ribose/CDP-alcohol diphosphatase; AltName: Full=CDP-choline phosphohydrolase; AltName: Full=ADPRibase-Mn &gt	3e-61	:	F: hydrolase activity	:	Metallo-phosphoesterase [IPR004843]	:
109562	225.65	105.33	-1.09917	6.38673e-30	D	27.65	34.18	0.305873	0.220877	-		predicted: similar to lipoic acid synthetase [Gallus gallus]	:	PREDICTED: similar to lipoic acid synthetase [Gallus gallus]	2e-110	:	B: lipoate biosynthesis; F: catalytic activity; F: iron ion binding; F: lipoate synthase activity	:	Lipoate synthase [IPR003698]; Elongator protein 3/MiaB/NifB [IPR006638]; Radical SAM [IPR007197]	:
109606	52.78	14.09	-1.90532	2.75734e-16	D	368.57	287.21	-0.359833	5.23562e-07	-		COG4799: Acetyl-CoA carboxylase, carboxyltransferase component (subunits alpha and beta) [Magnetospirillum magnetotacticum MS-1]	:	carboxyl transferase [Acidovorax avenae subsp. citrulli AAC00-1] &gt;gi|120589646|gb|ABM33086.1| carboxyl transferase [Acidovorax citrulli AAC00-1]	0	:	B: fatty acid biosynthesis; C: acetyl-CoA carboxylase complex; F: acetyl-CoA carboxylase activity; F: ligase activity; F: propionyl-CoA carboxylase activity	:	Carboxyl transferase [IPR000022]; Acetyl-CoA carboxylase carboxyl transferase, beta subunit [IPR000438]	:
109614	6.93	1.34	-2.37062	0.00139012	D	0.01	2.07	7.69349	0.0400823	-		predicted protein [Nematostella vectensis]	:	predicted protein [Nematostella vectensis] &gt;gi|156212824|gb|EDO33866.1| predicted protein [Nematostella vectensis]	6e-62	:	B: intracellular protein transport; B: small GTPase mediated signal transduction; F: ATP binding; F: GTP binding	:	ATP/GTP-binding site motif A (P-loop) [IPR001687]; Ras GTPase superfamily [IPR001806]; Small GTP-binding protein domain [IPR005225]; GTP-binding protein SAR1 [IPR006687]; ADP-ribosylation factor [IPR006688]; ARF/SAR superfamily [IPR006689]	:
109641	11.22	3.69	-1.60438	0.00146471	D	27.24	23.47	-0.214909	0.420902	-		predicted protein [Physcomitrella patens subsp. patens]	:	hypothetical protein BRAFLDRAFT_79044 [Branchiostoma floridae] &gt;gi|229288826|gb|EEN59518.1| hypothetical protein BRAFLDRAFT_79044 [Branchiostoma floridae]	6e-85	:	F: carboxylesterase activity; F: carboxylic ester hydrolase activity; F: catalytic activity; F: serine esterase activity	:	Esterase/lipase/thioesterase [IPR000379]; Putative esterase [IPR000801]	:
110301	117.77	13.42	-3.13352	1.92146e-62	D	27.24	28.65	0.0728084	0.792655	-		thymidine kinase 1 [Danio rerio]	:	Thymidine kinase, cytosolic [Salmo salar] &gt;gi|209737200|gb|ACI69469.1| Thymidine kinase, cytosolic [Salmo salar]	2e-54	:	F: ATP binding; F: thymidine kinase activity	:	Thymidine kinase [IPR001267]; ATP/GTP-binding site motif A (P-loop) [IPR001687]	:
111225	9.24	0.01	-9.85175	1.99666e-08	D	2.48	2.07	-0.260709	0.770003	-			:	-	-	:		:		:
111793	20.12	2.35	-3.0979	3.4412e-11	D	17.33	13.46	-0.364593	0.28924	-			:	hypothetical protein FG04467.1 [Gibberella zeae PH-1]	3e-21	:	B: electron transport; C: mitochondrion; F: NADH dehydrogenase (ubiquinone) activity; F: NADH dehydrogenase activity	:	NADH-ubiquinone oxidoreductase B18 subunit [IPR008698]	:
113565	4.29	0.01	-8.74483	0.000334696	D	0	0			-		K+ channel protein [Phytophthora infestans]	:	K+ channel protein [Phytophthora infestans]	2e-88	:	B: potassium ion transport; C: integral to membrane; F: oxidoreductase activity	:	Aldo/keto reductase [IPR001395]; KCNAB voltage-gated K+ channel, beta subunit [IPR005399]	:
114894	120.41	34.22	-1.81504	7.6622e-34	D	111.85	113.23	0.017691	0.895874	-			:	PREDICTED: similar to LSM5 homolog, U6 small nuclear RNA associated (S. cerevisiae), [Monodelphis domestica]	8e-12	:	B: mRNA processing; C: nucleus; C: small nucleolar ribonucleoprotein complex	:	Small nuclear ribonucleoprotein (Sm protein) [IPR001163]	:
115022	12.87	5.03	-1.35538	0.00269896	D	11.14	5.52	-1.01301	0.0340751	-		D430042O09Rik protein [Mus musculus]	:	PREDICTED: similar to Uncharacterized protein KIAA0556 [Danio rerio]	1e-92	:		:		:
115116	226.97	70.45	-1.68783	4.35738e-57	D	4.13	3.45	-0.259545	0.709191	-		CTP:phosphorylcholine cytidylyltransferase [Arabidopsis thaliana]	:	hypothetical protein LOC100191152 [Zea mays] &gt;gi|194688194|gb|ACF78181.1| unknown [Zea mays] &gt;gi|194701608|gb|ACF84888.1| unknown [Zea mays] &gt;gi|194702662|gb|ACF85415.1| unknown [Zea mays] &gt;gi|195638204|gb|ACG38570.1| choline-phosphate cytidyl	5e-71	:	B: biosynthesis; F: choline-phosphate cytidylyltransferase activity; F: nucleotidyltransferase activity	:	Cytidylyltransferase [IPR004820]; Cytidyltransferase-related domain [IPR004821]	:
116098	6.93	1.34	-2.37062	0.00138977	D	3.3	3.45	0.0641303	0.954194	-		predicted protein [Nematostella vectensis]	:	predicted protein [Nematostella vectensis] &gt;gi|156219634|gb|EDO40513.1| predicted protein [Nematostella vectensis]	4e-66	:	B: biosynthesis; F: 1-aminocyclopropane-1-carboxylate synthase activity; F: catalytic activity; F: tyrosine transaminase activity	:	1-aminocyclopropane-1-carboxylate synthase [IPR001176]; Aminotransferases class-I pyridoxal-phosphate-binding site [IPR004838]	:
117395	30.68	4.7	-2.70657	1.4096e-14	D	23.11	11.74	-0.977085	0.00256154	-		predicted protein [Physcomitrella patens subsp. patens]	:	PREDICTED: similar to peptidylprolyl isomerase-like 2 isoform b isoform 4 [Canis familiaris]	2e-98	:	B: protein folding; B: protein ubiquitination; C: ubiquitin ligase complex; F: cyclophilin; F: cyclophilin-type peptidyl-prolyl cis-trans isomerase activity; F: FK506-sensitive peptidyl-prolyl cis-trans isomerase; F: peptidyl-prolyl cis-trans isomerase activity; F: ubiquitin-protein ligase activity	:	Peptidyl-prolyl cis-trans isomerase, cyclophilin type [IPR002130]; Zn-finger, modified RING [IPR003613]	:
118625	129.98	59.38	-1.13024	2.17786e-18	D	469.28	871.99	0.893863	1.65779e-11	-		predicted protein [Physcomitrella patens subsp. patens]	:	predicted protein [Phaeodactylum tricornutum CCAP 1055/1] &gt;gi|217406265|gb|EEC46205.1| predicted protein [Phaeodactylum tricornutum CCAP 1055/1]	2e-145	:	B: protein amino acid phosphorylation; F: 3-phosphoinositide-dependent protein kinase activity; F: AMP-activated protein kinase activity; F: ATP binding; F: atypical protein kinase C activity; F: calcium-dependent protein kinase C activity; F: calmodulin regulated protein kinase activity; F: casein kinase activity; F: casein kinase I activity; F: cGMP-dependent protein kinase activity; F: cobinam…	:	Protein kinase [IPR000719]; Tyrosine protein kinase [IPR001245]; Serine/threonine protein kinase [IPR002290]; Serine/threonine protein kinase, active site [IPR008271]	:
119349	28.7	12.75	-1.17055	4.35941e-05	D	16.1	15.53	-0.0520029	0.873688	-		acyl-Coenzyme A oxidase 1, palmitoyl [Gallus gallus]	:	Chain A, Crystal Structure Of Peroxisomal Acyl-Coa Oxidase-Ii From Rat Liver &gt;gi|20663871|pdb|1IS2|B Chain B, Crystal Structure Of Peroxisomal Acyl-Coa Oxidase-Ii From Rat Liver &gt;gi|93279231|pdb|2DDH|A Chain A, Crystal Structure Of Acyl-Coa Oxidase	2e-26	:		:		:
119891	23.42	9.73	-1.26723	8.86099e-05	D	6.19	6.56	0.0837564	0.895838	-		Glutathione peroxidase [Stappia aggregata IAM 12614]	:	Glutathione peroxidase [Stappia aggregata IAM 12614] &gt;gi|118437617|gb|EAV44253.1| Glutathione peroxidase [Stappia aggregata IAM 12614]	3e-28	:	B: response to oxidative stress; F: glutathione peroxidase activity	:	Glutathione peroxidase [IPR000889]	:
122562	48.17	11.74	-2.0367	3.21172e-16	D	12.79	12.43	-0.04119	0.904442	-		CMP/dCMP deaminase family [Schizosaccharomyces pombe 972h-]	:	diaminohydroxyphosphoribosylamino-pyrimidine deaminase [Schizosaccharomyces japonicus yFS275] &gt;gi|212000368|gb|EEB06028.1| diaminohydroxyphosphoribosylamino-pyrimidine deaminase [Schizosaccharomyces japonicus yFS275]	2e-29	:	F: diaminohydroxyphosphoribosylaminopyrimidine deaminase activity; F: hydrolase activity; F: zinc ion binding	:	Cytidine/deoxycytidylate deaminase, zinc-binding region [IPR002125]	:
122568	110.19	40.93	-1.42876	3.05977e-22	D	220.81	306.2	0.471669	4.27917e-09	-		pyruvate dehydrogenase E1 component beta subunit, mitochondrial / PDHE1-B (PDH2) [Arabidopsis thaliana]	:	pyruvate dehydrogenase [Thalassiosira pseudonana CCMP1335] &gt;gi|220968792|gb|EED87136.1| pyruvate dehydrogenase [Thalassiosira pseudonana CCMP1335]	2e-124	:	F: pyruvate dehydrogenase (acetyl-transferring) activity	:	Transketolase, central region [IPR005475]; Transketolase, C terminal [IPR005476]	:
123009	11.55	0.01	-10.1737	1.95494e-10	D	3.3	1.73	-0.931694	0.290387	-		serine/threonine kinase 25 [Danio rerio]	:	hypothetical protein TRIADDRAFT_49722 [Trichoplax adhaerens] &gt;gi|190588868|gb|EDV28890.1| hypothetical protein TRIADDRAFT_49722 [Trichoplax adhaerens]	1e-102	:	B: protein amino acid phosphorylation; C: cAMP-dependent protein kinase complex; C: protein kinase CK2 complex; F: ATP binding; F: cAMP-dependent protein kinase activity; F: cAMP-dependent protein kinase regulator activity; F: protein kinase activity; F: protein kinase CK2 activity; F: protein kinase CK2 regulator activity; F: protein serine/threonine kinase activity; F: protein-tyrosine kinase a…	:	Protein kinase [IPR000719]; Tyrosine protein kinase [IPR001245]; Serine/threonine protein kinase [IPR002290]	:
123133	28.37	9.06	-1.64678	9.92828e-08	D	144.04	106.32	-0.438056	0.00018727	-		DIP-1 [Citrullus lanatus]	:	predicted protein [Micromonas sp. RCC299]	2e-129	:	B: proteolysis and peptidolysis; F: acetylornithine deacetylase activity; F: metallopeptidase activity	:	Peptidase family M20/M25/M40 [IPR002933]	:
123502	177.49	78.83	-1.17092	3.66856e-26	D	0.83	1.38	0.733485	0.643922	-			:	elicitin protein [Phytophthora sojae] &gt;gi|81159508|gb|ABB56025.1| elicitin-like protein SOL3A [Phytophthora sojae]	5e-10	:		:		:
124508	16.17	3.02	-2.4207	2.8086e-07	D	2.48	3.11	0.326574	0.727312	-		probable tyrosine-tRNA ligase [Candidatus Protochlamydia amoebophila UWE25]	:	tyrosyl-tRNA synthetase [Bacillus cereus subsp. cytotoxis NVH 391-98] &gt;gi|152025780|gb|ABS23550.1| tyrosyl-tRNA synthetase [Bacillus cereus subsp. cytotoxis NVH 391-98]	2e-97	:	B: tRNA aminoacylation for protein translation; B: tyrosyl-tRNA aminoacylation; F: ATP binding; F: RNA binding; F: tRNA ligase activity; F: tyrosine-tRNA ligase activity	:	Aminoacyl-tRNA synthetase, class I [IPR001412]; Aminoacyl-tRNA synthetase, class Ib [IPR002305]; Tyrosyl-tRNA synthetase, class Ib [IPR002307]; RNA-binding S4 [IPR002942]	:
124777	6.27	0.01	-9.29232	7.22877e-06	D	0.83	1.04	0.3254	0.873625	-			:	short-chain dehydrogenase, putative [Talaromyces stipitatus ATCC 10500] &gt;gi|218717280|gb|EED16701.1| short-chain dehydrogenase, putative [Talaromyces stipitatus ATCC 10500]	3e-37	:		:		:
124973	32.66	1.68	-4.28099	1.15177e-22	D	0	0			-		acetyl-Coenzyme A acyltransferase 1 (peroxisomal 3-oxoacyl-Coenzyme A thiolase) [Gallus gallus]	:	-	-	:	B: protein amino acid phosphorylation; C: cAMP-dependent protein kinase complex; C: protein kinase CK2 complex; F: ATP binding; F: cAMP-dependent protein kinase activity; F: cAMP-dependent protein kinase regulator activity; F: protein kinase activity; F: protein kinase CK2 activity; F: protein kinase CK2 regulator activity; F: protein serine/threonine kinase activity; F: protein-tyrosine kinase a…	:	Protein kinase [IPR000719]; Tyrosine protein kinase [IPR001245]; Serine/threonine protein kinase [IPR002290]; Serine/threonine protein kinase, active site [IPR008271]	:
125727	8.91	2.35	-1.92276	0.00136102	D	4.54	3.45	-0.396096	0.560672	-		putative CENP-B/ARS binding protein-like protein [Arabidopsis thaliana]	:	putative CENP-B/ARS binding protein-like protein [Arabidopsis thaliana]	6e-52	:	C: nucleus; F: nucleic acid binding	:	CENP-B protein [IPR004875]	:
127059	149.77	41.26	-1.85993	2.72216e-43	D	81.72	41.42	-0.980362	6.00056e-09	-			:	-	-	:		:		:
127106	184.74	82.19	-1.16846	4.08346e-27	D	50.35	61.45	0.287421	0.115591	-			:	aminopeptidase N [Agrobacterium radiobacter K84] &gt;gi|221722771|gb|ACM25927.1| aminopeptidase N [Agrobacterium radiobacter K84]	0.6	:		:		:
127112	35.63	5.37	-2.7301	6.11484e-17	D	0	0			-			:	protein kinase, TKL group [Dictyostelium discoideum AX4] &gt;gi|74859623|sp|Q55GU0|Y9955_DICDI RecName: Full=Probable serine/threonine-protein kinase DDB_G0267514 &gt;gi|60475275|gb|EAL73210.1| protein kinase, TKL group [Dictyostelium discoideum AX4]	2e-34	:	B: protein amino acid phosphorylation; F: 3-phosphoinositide-dependent protein kinase activity; F: AMP-activated protein kinase activity; F: ATP binding; F: atypical protein kinase C activity; F: calcium-dependent protein kinase C activity; F: calmodulin regulated protein kinase activity; F: casein kinase activity; F: casein kinase I activity; F: cGMP-dependent protein kinase activity; F: cobinam…	:	Protein kinase [IPR000719]; Prenyl group, CAAX box, attachment site [IPR001230]; Tyrosine protein kinase [IPR001245]; Serine/threonine protein kinase [IPR002290]; Serine/threonine protein kinase, active site [IPR008271]	:
127142	2.64	0.01	-8.04439	0.00826879	D	0	0			-			:	serine/thronine protein kinase-like protein [Oryza sativa (japonica cultivar-group)]	7e-10	:	B: protein amino acid phosphorylation; F: ATP binding; F: protein kinase activity	:	Protein kinase [IPR000719]	:
127143	15.18	1.01	-3.90974	2.63554e-10	D	0.01	0.69	6.10852	0.357941	-			:	hypothetical protein [Paramecium tetraurelia strain d4-2] &gt;gi|124399424|emb|CAK64916.1| unnamed protein product [Paramecium tetraurelia]	1e-26	:	B: protein amino acid phosphorylation; F: 3-phosphoinositide-dependent protein kinase activity; F: AMP-activated protein kinase activity; F: ATP binding; F: atypical protein kinase C activity; F: calcium-dependent protein kinase C activity; F: calmodulin regulated protein kinase activity; F: casein kinase activity; F: casein kinase I activity; F: cGMP-dependent protein kinase activity; F: cobinam…	:	Protein kinase [IPR000719]; Tyrosine protein kinase [IPR001245]; Serine/threonine protein kinase [IPR002290]; Serine/threonine protein kinase, active site [IPR008271]	:
127147	7.26	0.01	-9.50383	1.02952e-06	D	0.83	0.01	-6.37504	0.219917	-			:	elicitin-like protein RAL2A [Phytophthora ramorum]	0.09	:		:		:
127148	152.08	53.67	-1.50264	1.15407e-32	D	0	0			-			:	conserved hypothetical protein [Vibrio cholerae RC385] &gt;gi|150421019|gb|EDN13304.1| conserved hypothetical protein [Vibrio cholerae RC385]	0.04	:		:		:
127149	12.54	3.02	-2.05392	5.5522e-05	D	0	0			-			:	elicitin-like protein RAL10A [Phytophthora ramorum] &gt;gi|81159343|gb|ABB55944.1| elicitin-like protein RAL10B [Phytophthora ramorum]	0.09	:		:		:
127170	26.06	7.04	-1.88819	1.88777e-08	D	0	0			-			:	hypothetical protein [Dictyostelium discoideum AX4] &gt;gi|60462812|gb|EAL61012.1| hypothetical protein DDBDRAFT_0191700 [Dictyostelium discoideum AX4]	3e-32	:		:		:
127244	19.13	2.35	-3.0251	1.83697e-10	D	3.71	0.69	-2.42675	0.0255398	-			:	hypothetical protein GobsU_05758 [Gemmata obscuriglobus UQM 2246]	1e-38	:		:	2OG-Fe(II) oxygenase superfamily [IPR005123]	:
127292	4.62	0.01	-8.85175	0.000180076	D	0.83	0.01	-6.37504	0.223405	-			:	hypothetical protein CPC735_038850 [Coccidioides posadasii C735 delta SOWgp]	0.0008	:		:		:
127300	294.93	61.39	-2.2643	6.47337e-109	D	0.01	2.07	7.69349	0.0400115	-			:	GJ10693 [Drosophila virilis] &gt;gi|194142705|gb|EDW59108.1| GJ10693 [Drosophila virilis]	0.008	:		:		:
127313	6.6	0.01	-9.36632	3.78712e-06	D	7.43	10.01	0.430008	0.363384	-			:	ankyrin repeat-containing protein [Brachyspira murdochii DSM 12563] &gt;gi|227972523|gb|EEK07174.1| ankyrin repeat-containing protein [Brachyspira murdochii DSM 12563]	2e-18	:	C: intracellular; C: nucleus; F: NAD+ ADP-ribosyltransferase activity; F: nucleic acid binding; F: signal transducer activity; F: zinc ion binding	:	Zn-finger, B-box [IPR000315]; Regulator of G protein [IPR000342]; Ankyrin [IPR002110]; Zn-finger, C2H2 type [IPR007087]	:
127328	157.03	29.18	-2.42799	2.55837e-63	D	56.13	53.16	-0.078431	0.67142	-			:	unknown [Picea sitchensis]	2e-11	:		:		:
127342	18.8	4.36	-2.10833	3.41613e-07	D	0.83	3.11	1.90573	0.102061	-			:	-	-	:		:		:
127369	61.03	6.71	-3.18513	3.71114e-33	D	5.78	10.01	0.792301	0.11588	-			:	-	-	:		:		:
127379	979.14	344.51	-1.50697	3.35936e-207	D	5.78	4.14	-0.481439	0.42886	-			:	-	-	:		:		:
127384	622.85	227.44	-1.4534	4.14579e-125	D	20.64	17.26	-0.258011	0.403094	-			:	-	-	:	F: ATP binding	:	Basic helix-loop-helix dimerization domain bHLH [IPR001092]; ATP/GTP-binding site motif A (P-loop) [IPR001687]	:
127386	14.52	4.36	-1.73564	0.000107041	D	23.11	29	0.327536	0.221284	-			:	PREDICTED: similar to TBC1 domain family member 12 [Tribolium castaneum]	3e-40	:		:	RabGAP/TBC domain [IPR000195]; Pleckstrin-like [IPR001849]	:
127387	124.04	44.95	-1.46441	7.84614e-26	D	25.59	19.33	-0.404739	0.158049	-			:	unknown [Picea sitchensis] &gt;gi|224284637|gb|ACN40051.1| unknown [Picea sitchensis] &gt;gi|224285742|gb|ACN40586.1| unknown [Picea sitchensis]	5e-10	:	B: protein ubiquitination; C: ubiquitin ligase complex; F: ubiquitin-protein ligase activity; F: zinc ion binding	:	Zn-finger, RING [IPR001841]	:
127408	103.26	21.47	-2.26589	1.28633e-38	D	30.54	60.76	0.992422	6.42296e-07	-		predicted: DNA-crosslink repair gene SNM1 [Macaca mulatta]	:	DNA cross-link repair protein pso2/snm1, putative [Ricinus communis]	6e-75	:		:		:
127487	276.13	67.76	-2.02684	1.01844e-88	D	112.68	213.34	0.920923	6.1107e-13	-			:	-	-	:		:		:
127503	50.14	3.35	-3.90373	2.32146e-32	D	6.6	2.07	-1.67284	0.016575	-			:	predicted protein [Nematostella vectensis] &gt;gi|156227365|gb|EDO48169.1| predicted protein [Nematostella vectensis]	3e-07	:	B: regulation of transcription, DNA-dependent; F: transcription factor activity	:	Bacterial regulatory protein LysR, HTH motif [IPR000847]	:
127510	132.95	31.87	-2.06061	5.20165e-44	D	61.5	100.11	0.702928	1.86449e-06	-			:	GH20493 [Drosophila grimshawi] &gt;gi|193902492|gb|EDW01359.1| GH20493 [Drosophila grimshawi]	7e-39	:	F: molecular function unknown	:	IQ calmodulin-binding region [IPR000048]; WW/Rsp5/WWP domain [IPR001202]; Protein of unknown function UPF0139 [IPR005351]; Leucine-rich repeat, cysteine-containing subtype [IPR006553]; Leucine-rich repeat, cysteine-containing [IPR007089]	:
127534	18.8	0.01	-10.8765	9.21794e-17	D	2.48	0.01	-7.9542	0.0123475	-			:	-	-	:		:		:
127540	7.59	0.67	-3.50187	3.67404e-05	D	2.06	0.01	-7.6865	0.0257877	-			:	hepatocellular carcinoma-associated antigen, putative [Perkinsus marinus ATCC 50983]	1e-05	:		:		:
127569	39.26	12.75	-1.62256	4.07542e-10	D	64.39	42.46	-0.600732	0.000908285	-		predicted protein [Physcomitrella patens subsp. patens]	:	predicted protein [Phaeodactylum tricornutum CCAP 1055/1] &gt;gi|217411042|gb|EEC50970.1| predicted protein [Phaeodactylum tricornutum CCAP 1055/1]	3e-81	:		:	Proline-rich region [IPR000694]; Endonuclease/exonuclease/phosphatase family [IPR005135]	:
127596	18.8	6.04	-1.63811	1.99661e-05	D	4.95	4.49	-0.140713	0.815349	-			:	predicted protein [Thalassiosira pseudonana CCMP1335] &gt;gi|209586062|gb|ACI64747.1| predicted protein [Thalassiosira pseudonana CCMP1335]	0.2	:	F: protein binding	:	PDZ/DHR/GLGF domain [IPR001478]	:
127646	33.98	10.06	-1.75606	8.23846e-10	D	2.06	3.45	0.743952	0.405942	-			:	hypothetical protein MGG_09806 [Magnaporthe grisea 70-15] &gt;gi|145011108|gb|EDJ95764.1| hypothetical protein MGG_09806 [Magnaporthe grisea 70-15]	2e-18	:		:		:
127663	82.15	13.75	-2.57883	8.29255e-36	D	0	0			-			:	-	-	:		:		:
127675	2.64	0.01	-8.04439	0.00824192	D	4.13	0.69	-2.58147	0.0139316	-			:	ankyrin containing protein [Acanthamoeba polyphaga mimivirus] &gt;gi|82019397|sp|Q5URB9|YR840_MIMIV RecName: Full=Putative ankyrin repeat protein R840 &gt;gi|55417448|gb|AAV51098.1| ankyrin containing protein [Acanthamoeba polyphaga mimivirus]	1e-09	:		:		:
127679	5.61	1.01	-2.47365	0.00357307	D	1.65	0.01	-7.36632	0.0535094	-			:	hypothetical protein [Babesia bovis T2Bo] &gt;gi|154796948|gb|EDO06128.1| hypothetical protein BBOV_II001710 [Babesia bovis]	0.3	:		:		:
127704	24.74	10.4	-1.25026	6.59482e-05	D	3.3	4.14	0.327165	0.676889	-			:	-	-	:		:		:
127747	2.64	0.01	-8.04439	0.00819929	D	0	0			-			:	-	-	:		:		:
127771	14.85	6.04	-1.29784	0.00173991	D	6.6	11.05	0.743508	0.118035	-			:	predicted protein [Phaeodactylum tricornutum CCAP 1055/1] &gt;gi|219130058|ref|XP_002185191.1| predicted protein [Phaeodactylum tricornutum CCAP 1055/1] &gt;gi|217403370|gb|EEC43323.1| predicted protein [Phaeodactylum tricornutum CCAP 1055/1] &gt;gi|21740	2e-11	:	B: protein ubiquitination; C: ubiquitin ligase complex; F: ubiquitin-protein ligase activity	:	Zn-finger, modified RING [IPR003613]	:
127782	16.82	2.68	-2.64987	3.11865e-08	D	0	0			-		predicted protein [Physcomitrella patens subsp. patens]	:	unknown [Medicago truncatula]	1e-66	:	B: transport; C: membrane; F: transporter activity	:	RabGAP/TBC domain [IPR000195]; Binding-protein-dependent transport systems inner membrane component [IPR000515]	:
127850	13.53	0.01	-10.4019	3.73575e-12	D	0	0			-			:	-	-	:		:		:
127852	151.09	1.68	-6.4908	1.42507e-125	D	0	0			-			:	hypothetical protein TRIADDRAFT_58805 [Trichoplax adhaerens] &gt;gi|190582248|gb|EDV22321.1| hypothetical protein TRIADDRAFT_58805 [Trichoplax adhaerens]	1e-35	:	F: protein dimerization activity	:	HAT dimerisation [IPR008906]	:
127857	21.11	6.37	-1.72856	2.38517e-06	D	0	0			-		ATP-binding cassette transporter, subfamily G, member 20, group PDR protein PpABCG20 [Physcomitrella patens subsp. patens]	:	pleiotropic drug resistance transporter [Phytophthora sojae]	0	:	F: ATP binding; F: ATPase activity; F: nucleoside-triphosphatase activity; F: nucleotide binding	:	ATP/GTP-binding site motif A (P-loop) [IPR001687]; ABC transporter [IPR003439]; AAA ATPase [IPR003593]	:
127898	67.63	1.68	-5.33113	2.26149e-52	D	0	0			-			:	Pfs, NACHT and Ankyrin domain protein [Talaromyces stipitatus ATCC 10500] &gt;gi|218723125|gb|EED22542.1| Pfs, NACHT and Ankyrin domain protein [Talaromyces stipitatus ATCC 10500]	6e-11	:		:		:
127953	26.06	8.39	-1.63509	4.05316e-07	D	16.92	23.47	0.472088	0.124127	-		predicted: similar to CG1675-PA [Tribolium castaneum]	:	PREDICTED: hypothetical protein [Monodelphis domestica]	4e-48	:	F: methyltransferase activity	:	Generic methyltransferase [IPR001601]; Eukaryotic protein of unknown function DUF858 [IPR008576]	:
127995	14.52	4.03	-1.84919	4.96748e-05	D	21.05	18.99	-0.14858	0.62239	-		predicted protein [Physcomitrella patens subsp. patens]	:	predicted protein [Physcomitrella patens subsp. patens] &gt;gi|162664137|gb|EDQ50868.1| predicted protein [Physcomitrella patens subsp. patens]	4e-18	:		:		:
128002	45.53	1.68	-4.76028	1.95284e-33	D	0	0			-			:	-	-	:		:		:
128008	10.23	0.01	-9.99859	2.77622e-09	D	0	0			-			:	unnamed protein product [Nicotiana tabacum]	2e-38	:	B: DNA recombination; B: transport; C: membrane; F: DNA binding; F: transporter activity	:	Binding-protein-dependent transport systems inner membrane component [IPR000515]; Integrase, catalytic domain [IPR001584]	:
128140	235.22	32.2	-2.86888	1.09276e-113	D	57.37	35.9	-0.676313	0.000491965	-			:	hypothetical protein SORBIDRAFT_03g013840 [Sorghum bicolor] &gt;gi|241929779|gb|EES02924.1| hypothetical protein SORBIDRAFT_03g013840 [Sorghum bicolor]	3e-50	:	B: protein amino acid ADP-ribosylation; C: nucleus; F: NAD+ ADP-ribosyltransferase activity	:	Poly(ADP-ribose) polymerase, catalytic region [IPR001290]; Poly(ADP-ribose) polymerase, regulatory domain [IPR004102]; WGR [IPR008893]	:
128191	16.82	3.35	-2.32794	3.06389e-07	D	22.29	31.07	0.479126	0.0708636	-			:	-	-	:		:	Cytochrome c heme-binding site [IPR000345]	:
128218	19.13	5.7	-1.7468	6.44624e-06	D	12.79	17.26	0.432416	0.224312	-			:	integrator complex subunit 9 isoform 2 [Homo sapiens] &gt;gi|114619533|ref|XP_001166880.1| PREDICTED: hypothetical protein isoform 3 [Pan troglodytes] &gt;gi|221043268|dbj|BAH13311.1| unnamed protein product [Homo sapiens]	1e-52	:		:		:
128239	181.45	21.13	-3.10221	5.65104e-95	D	39.21	22.09	-0.827828	0.000598044	-			:	predicted protein [Phaeodactylum tricornutum CCAP 1055/1] &gt;gi|217411790|gb|EEC51718.1| predicted protein [Phaeodactylum tricornutum CCAP 1055/1]	2e-65	:	F: protein binding	:	BTB/POZ domain [IPR000210]; Kelch repeat [IPR006652]	:
128257	10.56	0.01	-10.0444	1.42933e-09	D	2.48	0.01	-7.9542	0.012297	-		Os08g0558700 [Oryza sativa (japonica cultivar-group)]	:	hypothetical protein BRAFLDRAFT_59448 [Branchiostoma floridae] &gt;gi|229294372|gb|EEN65028.1| hypothetical protein BRAFLDRAFT_59448 [Branchiostoma floridae]	3e-22	:		:		:
128272	135.26	36.23	-1.90048	2.60427e-40	D	34.67	20.71	-0.74336	0.0034609	-			:	hypothetical protein Pmar_PMAR026028 [Perkinsus marinus ATCC 50983]	0.3	:		:	Carbohydrate kinase, PfkB [IPR002173]	:
128289	2.64	0.01	-8.04439	0.00822944	D	0.83	2.07	1.31845	0.322071	-			:	predicted protein [Phaeodactylum tricornutum CCAP 1055/1] &gt;gi|217404018|gb|EEC43967.1| predicted protein [Phaeodactylum tricornutum CCAP 1055/1]	0.007	:		:		:
128298	51.13	17.11	-1.57933	2.06449e-12	D	12.38	5.52	-1.16527	0.0117744	-			:	Subunit of the anaphase-promoting complex/cyclosome (APC/C) [Pichia pastoris GS115] &gt;gi|238030107|emb|CAY68030.1| Subunit of the anaphase-promoting complex/cyclosome (APC/C) [Pichia pastoris GS115]	0.5	:		:		:
128319	5.94	0.67	-3.14823	0.000601599	D	0.01	0.69	6.10852	0.355962	-			:	-	-	:		:	Tropomyosin [IPR000533]	:
128330	50.8	7.72	-2.71816	9.90751e-24	D	46.64	81.47	0.804701	1.34066e-06	-		Os02g0725200 [Oryza sativa (japonica cultivar-group)]	:	hypothetical protein NCU08733 [Neurospora crassa OR74A] &gt;gi|157070080|gb|EAA34358.2| conserved hypothetical protein [Neurospora crassa OR74A]	2e-35	:	F: [ribulose-bisphosphate carboxylase]-lysine N-methyltransferase activity	:	Nuclear protein SET [IPR001214]	:
128357	8.25	1.34	-2.62216	0.00018521	D	14.86	11.39	-0.383666	0.30489	-			:	predicted protein [Physcomitrella patens subsp. patens] &gt;gi|162692559|gb|EDQ78915.1| predicted protein [Physcomitrella patens subsp. patens]	2e-12	:		:	Mitochodrial transcription termination factor-related [IPR003690]	:
128367	19.46	0.01	-10.9263	2.39087e-17	D	0	0			-		rhamnogalacturonase B, putative [Aspergillus clavatus NRRL 1]	:	hypothetical protein CC1G_05304 [Coprinopsis cinerea okayama7#130] &gt;gi|116498579|gb|EAU81474.1| hypothetical protein CC1G_05304 [Coprinopsis cinerea okayama7#130]	2e-100	:		:		:
128377	79.51	26.5	-1.58514	7.65812e-19	D	58.61	40.39	-0.537149	0.00446802	-			:	predicted protein [Physcomitrella patens subsp. patens] &gt;gi|162672514|gb|EDQ59050.1| predicted protein [Physcomitrella patens subsp. patens]	6e-25	:	F: ATP binding	:	ATP/GTP-binding site motif A (P-loop) [IPR001687]	:
128384	15.51	4.36	-1.8308	3.03102e-05	D	30.13	47.98	0.671232	0.00182499	-			:	-	-	:		:		:
128386	16.5	4.03	-2.03361	3.47073e-06	D	8.25	8.28	0.00523665	0.995696	-			:	hypothetical protein LOC100192551 [Zea mays] &gt;gi|194690966|gb|ACF79567.1| unknown [Zea mays]	4e-14	:	B: chloride transport; B: regulation of cell volume	:	Nucleotide-sensitive chloride conductance regulator [IPR003521]	:
128389	33.65	13.75	-1.29117	1.44626e-06	D	52	48.33	-0.105593	0.580105	-			:	tfiif-alpha, putative [Ricinus communis]	1e-10	:		:		:
128402	42.23	0.67	-5.97796	2.66735e-34	D	8.25	8.28	0.00523665	0.995792	-			:	-	-	:		:		:
128411	24.74	1.01	-4.61442	4.34541e-18	D	0	0			-			:	6-phosphogluconolactonase [Chthoniobacter flavus Ellin428] &gt;gi|196226185|gb|EDY20691.1| 6-phosphogluconolactonase [Chthoniobacter flavus Ellin428]	2e-45	:		:		:
128422	65.98	26.17	-1.33411	1.87592e-12	D	26.42	19.33	-0.450789	0.111338	-			:	hypothetical protein BC1G_07777 [Botryotinia fuckeliana B05.10] &gt;gi|150852728|gb|EDN27920.1| hypothetical protein BC1G_07777 [Botryotinia fuckeliana B05.10]	2e-24	:		:	Chaperonin TCP-1 [IPR002194]	:
128424	86.1	22.14	-1.95936	5.39429e-27	D	314.09	357.98	0.188701	0.00937009	-			:	-	-	:		:		:
128464	35.3	12.41	-1.50817	2.25765e-08	D	17.33	14.5	-0.257219	0.443971	-			:	-	-	:		:		:
128466	277.78	123.45	-1.17002	2.04522e-40	D	72.64	119.44	0.71745	1.03477e-07	-			:	hypothetical protein [Monosiga brevicollis MX1] &gt;gi|163770948|gb|EDQ84623.1| predicted protein [Monosiga brevicollis MX1]	2e-61	:	F: ATP binding; F: ATPase activity; F: ATPase activity, coupled; F: ATPase activity, coupled to transmembrane movement of ions; F: ATPase activity, coupled to transmembrane movement of substances; F: ATPase activity, uncoupled; F: ATP-dependent DNA helicase activity; F: ATP-dependent helicase activity; F: ATP-dependent RNA helicase activity; F: DNA translocase activity; F: DNA-dependent ATPase ac…	:	Heat shock protein Hsp70 [IPR001023]; TPR repeat [IPR001440]	:
128481	11.88	4.36	-1.44613	0.00247213	D	38.38	27.96	-0.45699	0.0509975	-		ClpYQ (HslUV)-type protease, ATP-dependent subunit ClpY (HslU) [Ostreococcus lucimarinus CCE9901]	:	heat shock protein HslU (ISS) [Ostreococcus tauri]	6e-130	:	C: cytoplasm; C: HslUV protease complex; F: ATP binding; F: ATPase activity; F: HslUV protease activity; F: nucleoside-triphosphatase activity; F: nucleotide binding; F: protein binding	:	ATP/GTP-binding site motif A (P-loop) [IPR001687]; AAA ATPase [IPR003593]; AAA ATPase, central region [IPR003959]; Heat shock protein HslVU [IPR004491]	:
128483	16.17	5.37	-1.59033	0.000119796	D	44.16	22.44	-0.976667	2.43435e-05	-			:	cAMP-dependent protein kinase catalytic subunit, putative [Pediculus humanus corporis] &gt;gi|212513908|gb|EEB16315.1| cAMP-dependent protein kinase catalytic subunit, putative [Pediculus humanus corporis]	0.002	:	B: protein amino acid phosphorylation; F: ATP binding; F: protein-tyrosine kinase activity	:	Tyrosine protein kinase, active site [IPR008266]	:
128486	126.68	41.26	-1.61837	2.22262e-30	D	35.91	23.13	-0.63462	0.0100547	-			:	kinesin K39 [Leishmania major strain Friedlin] &gt;gi|68125326|emb|CAJ03172.1| kinesin K39, putative [Leishmania major]	2e-17	:		:	Spectrin repeat [IPR002017]	:
128512	189.03	48.98	-1.94835	6.67894e-58	D	21.46	16.22	-0.403876	0.200283	-			:	cyclic nucleotide-binding protein [Trichodesmium erythraeum IMS101] &gt;gi|110169318|gb|ABG53858.1| cyclic nucleotide-binding protein [Trichodesmium erythraeum IMS101]	2e-34	:	B: ion transport; B: potassium ion transport; C: membrane; F: ion channel activity; F: potassium channel activity	:	Cyclic nucleotide-binding domain [IPR000595]; K+ channel, pore region [IPR001622]; Ion transport protein [IPR005821]	:
128527	5.61	0.01	-9.13186	2.64644e-05	D	2.89	1.38	-1.0664	0.27331	-			:	hypothetical protein P9303_24171 [Prochlorococcus marinus str. MIT 9303] &gt;gi|123964394|gb|ABM79150.1| Hypothetical protein P9303_24171 [Prochlorococcus marinus str. MIT 9303]	0.01	:		:	TPR repeat [IPR001440]	:
128529	4.29	0.01	-8.74483	0.000335602	D	1.24	0.69	-0.845672	0.563744	-			:	unnamed protein product [Microcystis aeruginosa PCC 7806]	5e-06	:		:	TPR repeat [IPR001440]	:
128536	1346.98	619.59	-1.12034	3.62497e-180	D	6.19	1.73	-1.83917	0.0130326	-			:	unknown protein [Phytophthora sojae]	9e-13	:		:		:
128563	10.89	2.35	-2.21227	8.74881e-05	D	7.43	2.76	-1.42869	0.023692	-			:	-	-	:		:		:
128566	4.95	1.01	-2.29307	0.00955368	D	2.48	1.38	-0.845672	0.40183	-			:	cyclic nucleotide-binding protein [Arthrospira maxima CS-328] &gt;gi|209493062|gb|EDZ93391.1| cyclic nucleotide-binding protein [Arthrospira maxima CS-328]	2e-30	:	B: ion transport; B: potassium ion transport; C: membrane; F: ion channel activity; F: potassium channel activity	:	Cyclic nucleotide-binding domain [IPR000595]; K+ channel, pore region [IPR001622]; Ion transport protein [IPR005821]	:
128577	40.25	7.72	-2.38232	1.90332e-16	D	17.33	18.99	0.131968	0.697718	-		predicted protein [Nematostella vectensis]	:	hypothetical protein BRAFLDRAFT_285565 [Branchiostoma floridae] &gt;gi|229280426|gb|EEN51194.1| hypothetical protein BRAFLDRAFT_285565 [Branchiostoma floridae]	3e-96	:	F: 5'-nucleotidase activity; F: IMP-GMP specific 5'-nucleotidase activity	:	Purine 5'-nucleotidase [IPR008380]	:
128592	6.93	0.01	-9.43671	1.96447e-06	D	0	0			-			:	hypothetical protein BRAFLDRAFT_123363 [Branchiostoma floridae] &gt;gi|229297209|gb|EEN67846.1| hypothetical protein BRAFLDRAFT_123363 [Branchiostoma floridae]	4e-11	:	B: carbohydrate metabolism; F: amylase activity; F: fucosidase activity; F: galactosidase activity; F: glucosidase activity; F: hexosaminidase activity; F: hydrolase activity, hydrolyzing O-glycosyl compounds; F: mannosidase activity; F: mannosyl-oligosaccharide mannosidase activity; F: murein transglycosylase B activity; F: trehalase activity	:	Glycoside hydrolase, family 1 [IPR001360]	:
128661	28.37	3.02	-3.23175	5.48424e-16	D	18.57	9.32	-0.994572	0.00629864	-			:	-	-	:		:	Prenyl group, CAAX box, attachment site [IPR001230]	:
128674	21.11	4.7	-2.16719	3.29771e-08	D	6.6	6.56	-0.00877021	0.97156	-			:	voltage-gated ion channel superfamily [Micromonas pusilla CCMP1545]	6e-64	:	B: calcium ion transport; B: cation transport; B: ion transport; C: membrane; C: voltage-gated calcium channel complex; F: cation channel activity; F: ion channel activity; F: voltage-gated calcium channel activity	:	Ca2+/Na+ channel, pore region [IPR001682]; Ca2+ channel, alpha subunit [IPR002077]; Cation (not K+) channel, TM region [IPR002111]; Cation channel, non-ligand gated [IPR005820]; Ion transport protein [IPR005821]	:
128737	2.97	0.01	-8.21432	0.00437627	D	4.95	6.21	0.327165	0.595156	-			:	-	-	:		:		:
128767	9.9	3.35	-1.56327	0.0036596	D	9.49	7.94	-0.257269	0.573035	-			:	hypothetical protein TRIADDRAFT_59739 [Trichoplax adhaerens] &gt;gi|190581648|gb|EDV21724.1| hypothetical protein TRIADDRAFT_59739 [Trichoplax adhaerens]	6e-12	:		:		:
128770	28.7	0.67	-5.42075	1.41069e-22	D	0	0			-		putative signal transduction histidine kinase with GAF domain [Fulvimarina pelagi HTCC2506]	:	PAS domain S-box protein [Spirosoma linguale DSM 74] &gt;gi|229737523|gb|EEO99337.1| PAS domain S-box protein [Spirosoma linguale DSM 74]	2e-23	:	F: zinc ion binding	:	Zn-finger, FYVE type [IPR000306]; GAF domain [IPR003018]	:
128796	36.29	18.11	-1.00279	5.0057e-05	D	17.75	14.5	-0.291766	0.382856	-			:	Essential protein involved in intracellular protein transport [Pichia pastoris GS115] &gt;gi|238033293|emb|CAY71315.1| Essential protein involved in intracellular protein transport [Pichia pastoris GS115]	0.008	:		:	WW/Rsp5/WWP domain [IPR001202]; Pleckstrin-like [IPR001849]	:
128802	14.19	0.01	-10.4707	1.02447e-12	D	0	0			-			:	endo-1,3-beta-glucanase [Saprolegnia parasitica]	2e-51	:	B: proteolysis and peptidolysis; F: glucan 1,3-beta-glucosidase activity; F: subtilase activity	:	Subtilase serine protease [IPR000209]; Ricin B lectin domain [IPR000772]	:
128815	1062.61	488.09	-1.12239	1.14798e-142	D	941.86	794.67	-0.245157	2.30231e-08	-		40S ribosomal protein S15a [Theileria parva strain Muguga]	:	-	-	:	B: protein biosynthesis; C: intracellular; C: ribosome; F: structural constituent of ribosome	:	Ribosomal protein S8 [IPR000630]	:
128826	113.16	8.72	-3.69789	2.03121e-69	D	11.14	10.36	-0.104725	0.797449	-		tRNA and rRNA cytosine-C5-methylase (nucleolar protein NOL1/NOP2) (ISS) [Ostreococcus tauri]	:	predicted protein [Nematostella vectensis] &gt;gi|156224555|gb|EDO45380.1| predicted protein [Nematostella vectensis]	3e-70	:	F: 1-phenanthrol methyltransferase activity; F: 2-polyprenyl-6-methoxy-1,4-benzoquinone methyltransferase activity; F: arginine N-methyltransferase activity; F: C-methyltransferase activity; F: C-terminal protein carboxyl methyltransferase activity; F: DNA-methyltransferase activity; F: lysine N-methyltransferase activity; F: methylarsonite methyltransferase activity; F: methyltransferase activit…	:	IQ calmodulin-binding region [IPR000048]; Bipartite nuclear localization signal [IPR001472]; Bacterial Sun/eukaryotic nucleolar Nop1/Nop2 [IPR001678]	:
128864	147.14	65.08	-1.1769	5.19548e-22	D	1.65	3.8	1.20353	0.19351	-			:	-	-	:		:		:
128866	25.07	1.34	-4.22566	2.22935e-17	D	31.37	57.65	0.877935	1.30365e-05	-		Protein interacting with poly(A)-binding protein Pab1p; likely involved in controlling the extent of mRNA polyadenylation; forms a complex with Mkt1p that may regulate HO translation; interacts with Lsm12p in a copurification assay; Pbp1p [Saccharomyces cerevisiae]	:	YGR178Cp-like protein [Saccharomyces cerevisiae AWRI1631]	3e-17	:	C: photoreceptor cyclic-nucleotide phosphodiesterase complex; F: calmodulin-dependent cyclic-nucleotide phosphodiesterase activity; F: cAMP-specific phosphodiesterase activity; F: cGMP-inhibited cyclic-nucleotide phosphodiesterase activity; F: cGMP-specific phosphodiesterase activity; F: cGMP-stimulated cyclic-nucleotide phosphodiesterase activity; F: cyclic-nucleotide phosphodiesterase activity;…	:	Proline-rich region [IPR000694]	:
128903	371.8	161.35	-1.20433	2.67662e-56	D	100.29	50.75	-0.982698	9.39346e-11	-			:	-	-	:	B: intracellular signaling cascade	:	Phox-like [IPR001683]	:
128927	134.93	59.04	-1.19245	1.13419e-20	D	37.56	22.09	-0.765804	0.00173878	-			:	predicted protein [Phaeodactylum tricornutum CCAP 1055/1] &gt;gi|209582926|gb|ACI65546.1| predicted protein [Phaeodactylum tricornutum CCAP 1055/1]	2e-21	:	F: S-adenosylmethionine-dependent methyltransferase activity	:	SAM (and some other nucleotide) binding motif [IPR000051]	:
128931	22.43	0.67	-5.06512	3.15047e-17	D	48.7	38.32	-0.345824	0.0913292	-			:	snf5, putative [Ricinus communis]	0.0002	:		:		:
128932	61.03	22.81	-1.41985	1.23447e-12	D	35.91	25.89	-0.471991	0.0519969	-		mitochondrial iron uptake protein [Candida albicans SC5314]	:	frataxin [Zea mays] &gt;gi|195641360|gb|ACG40148.1| frataxin [Zea mays]	4e-19	:		:	Frataxin-like [IPR002908]	:
128977	10.89	4.36	-1.3206	0.00735098	D	4.13	2.42	-0.771135	0.314037	-			:	ankyrin 3, epithelial, isoform CRA_e [Mus musculus]	2e-30	:		:	Cyclin-like F-box [IPR001810]; Ankyrin [IPR002110]	:
129040	104.91	52	-1.01257	9.73137e-13	D	37.15	67.32	0.857673	3.62014e-06	-			:	hypothetical protein ABO_0057 [Alcanivorax borkumensis SK2] &gt;gi|110646029|emb|CAL15505.1| conserved hypothetical protein [Alcanivorax borkumensis SK2]	7e-79	:		:		:
129111	6.93	0.01	-9.43671	1.96895e-06	D	11.14	5.87	-0.924317	0.0503952	-		Malonyl-CoA decarboxylase [Verminephrobacter eiseniae EF01-2]	:	malonyl-CoA decarboxylase [Azospirillum brasilense]	2e-41	:	B: fatty acid biosynthesis; B: protein biosynthesis; C: intracellular; C: ribosome; F: malonyl-CoA decarboxylase activity; F: structural constituent of ribosome	:	Ribosomal protein S2 [IPR001865]; Malonyl-CoA decarboxylase [IPR007956]	:
129162	143.51	34.89	-2.04027	7.42941e-47	D	59.43	47.29	-0.329656	0.0735159	-			:	Chain A, Crystal Structure Of The Mppn Domain Of Mouse Nup35 &gt;gi|71041902|pdb|1WWH|B Chain B, Crystal Structure Of The Mppn Domain Of Mouse Nup35 &gt;gi|71041903|pdb|1WWH|C Chain C, Crystal Structure Of The Mppn Domain Of Mouse Nup35 &gt;gi|71041904|pd	2e-14	:		:	MPPN [IPR007846]	:
129164	5.28	0.01	-9.04439	5.01694e-05	D	0	0			-			:	-	-	:		:		:
129169	33.32	6.04	-2.46377	2.82261e-14	D	21.05	20.37	-0.0473743	0.869989	-			:	3-5 exonuclease, putative [Ricinus communis]	8e-18	:	C: intracellular; F: 3'-5' exonuclease activity; F: nucleic acid binding	:	3'-5' exonuclease [IPR002562]	:
129190	12.21	2.01	-2.6028	4.07752e-06	D	1.65	4.14	1.32716	0.13674	-		predicted protein [Monosiga brevicollis MX1]	:	hypothetical protein [Monosiga brevicollis MX1] &gt;gi|163772961|gb|EDQ86606.1| predicted protein [Monosiga brevicollis MX1]	5e-49	:	F: acid phosphatase activity; F: hydrolase activity	:	Metallo-phosphoesterase [IPR004843]	:
129198	22.1	6.04	-1.87143	3.04196e-07	D	60.26	70.77	0.231937	0.171354	-			:	AGAP000461-PA [Anopheles gambiae str. PEST] &gt;gi|157018745|gb|EAA06532.5| AGAP000461-PA [Anopheles gambiae str. PEST]	3e-11	:	F: ATP binding; F: structural molecule activity	:	ATP/GTP-binding site motif A (P-loop) [IPR001687]; Laminin-type EGF-like domain [IPR002049]; EGF-like domain [IPR006209]; Type I EGF [IPR006210]	:
129221	60.37	7.38	-3.03214	2.58728e-31	D	16.1	13.81	-0.221347	0.526781	-		thrombospondin type 1 repeat containing protein [Phytophthora cinnamomi]	:	thrombospondin type 1 repeat containing protein [Phytophthora cinnamomi]	2e-24	:		:	Thrombospondin, type I [IPR000884]	:
129222	416.66	197.92	-1.07395	1.46566e-52	D	2.48	1.38	-0.845672	0.401914	-		thrombospondin type 1 repeat containing protein [Phytophthora cinnamomi]	:	thrombospondin type 1 repeat containing protein [Phytophthora cinnamomi]	8e-97	:		:	Thrombospondin, type I [IPR000884]	:
129236	50.47	8.72	-2.53303	7.38358e-22	D	0	0			-			:	hypothetical protein Bcep18194_B1264 [Burkholderia sp. 383] &gt;gi|77969999|gb|ABB11378.1| protein of unknown function UPF0187 [Burkholderia sp. 383]	2e-08	:		:		:
129263	9.9	3.02	-1.71288	0.00181457	D	4.13	3.8	-0.120142	0.852692	-		CG10927 CG10927-PA [Drosophila melanogaster]	:	Cytidine and deoxycytidylate deaminase zinc-binding region [Plasmodium berghei strain ANKA] &gt;gi|56499004|emb|CAI00047.1| Cytidine and deoxycytidylate deaminase zinc-binding region, putative [Plasmodium berghei]	8e-22	:	F: hydrolase activity; F: zinc ion binding	:	Cytidine/deoxycytidylate deaminase, zinc-binding region [IPR002125]	:
129267	2.64	0.01	-8.04439	0.00821345	D	0	0			-			:	PREDICTED: similar to toll [Tribolium castaneum]	2e-05	:		:		:
129298	21.11	8.05	-1.39087	6.42985e-05	D	0	0			-			:	-	-	:		:		:
129300	12.54	0.67	-4.22623	4.7744e-09	D	0	0			-			:	-	-	:		:		:
129304	65.32	21.47	-1.6052	6.5681e-16	D	1.24	2.76	1.15433	0.288853	-			:	-	-	:		:		:
129305	105.57	45.96	-1.19975	1.61269e-16	D	0.83	0.69	-0.266515	0.8514	-			:	-	-	:		:		:
129317	10.56	1.34	-2.9783	4.55699e-06	D	0.83	3.45	2.05541	0.0663278	-			:	-	-	:	B: regulation of transcription, DNA-dependent; C: nucleus; F: DNA binding; F: glucan 1,4-alpha-glucosidase activity	:	Proline-rich region [IPR000694]; Basic-leucine zipper (bZIP) transcription factor [IPR004827]	:
129335	4.95	0.67	-2.8852	0.00313821	D	9.08	15.53	0.774294	0.0517568	-			:	hypothetical protein sce8909 [Sorangium cellulosum &apos;So ce 56&apos;] &gt;gi|161167776|emb|CAN99081.1| hypothetical protein [Sorangium cellulosum &apos;So ce 56&apos;]	7e-25	:		:		:
129346	15.18	5.37	-1.49918	0.000369402	D	0.01	1.38	7.10852	0.121814	-			:	Myosin-10 (Myosin heavy chain, nonmuscle IIb) (Nonmuscle myosin heavy chain IIb) (NMMHC II-b) (NMMHC-IIB) (Cellular myosin heavy chain, type B) (Nonmuscle myosin heavy chain-B) (NMMHC-B), putative [Schistosoma mansoni]	0.04	:		:		:
129358	15.18	2.35	-2.69144	1.25274e-07	D	7.02	6.21	-0.176878	0.736622	-		Phosphoglycerate mutase [Methylobacterium populi BJ001]	:	Phosphoglycerate mutase [Methylobacterium populi BJ001] &gt;gi|179344151|gb|ACB79563.1| Phosphoglycerate mutase [Methylobacterium populi BJ001]	3e-22	:	B: metabolism; F: catalytic activity	:	Phosphoglycerate/bisphosphoglycerate mutase [IPR001345]	:
129405	6.6	1.01	-2.70811	0.000747171	D	0.01	0.69	6.10852	0.359016	-		mitogen-activated protein kinase 8 [Chlamydomonas reinhardtii]	:	predicted protein [Micromonas sp. RCC299]	2e-123	:	B: protein amino acid phosphorylation; F: 3-phosphoinositide-dependent protein kinase activity; F: AMP-activated protein kinase activity; F: ATP binding; F: atypical protein kinase C activity; F: calcium-dependent protein kinase C activity; F: calmodulin regulated protein kinase activity; F: casein kinase activity; F: casein kinase I activity; F: cGMP-dependent protein kinase activity; F: cobinam…	:	Protein kinase [IPR000719]; Tyrosine protein kinase [IPR001245]; Serine/threonine protein kinase [IPR002290]; MAP kinase [IPR003527]; Serine/threonine protein kinase, active site [IPR008271]	:
129462	73.24	25.16	-1.5415	9.1222e-17	D	3.71	2.76	-0.426751	0.570935	-		Kazal-like serine protease inhibitor EPI10 [Phytophthora infestans]	:	protease inhibitor EPI10 precursor [Phytophthora palmivora]	1e-31	:		:	Serine protease inhibitor, Kazal type [IPR002350]	:
129464	86.1	17.78	-2.27576	1.74996e-32	D	33.43	47.29	0.500392	0.0189039	-			:	PREDICTED: similar to SEC14-like 2 (S. cerevisiae) [Strongylocentrotus purpuratus] &gt;gi|115932138|ref|XP_001191185.1| PREDICTED: similar to SEC14-like 2 (S. cerevisiae) [Strongylocentrotus purpuratus]	6e-09	:		:	Cyclin-like F-box [IPR001810]	:
129474	108.54	16.1	-2.75309	1.46441e-50	D	0.83	2.07	1.31845	0.321824	-			:	PREDICTED: similar to KIAA0300 [Monodelphis domestica]	0.06	:	F: protein binding	:	PDZ/DHR/GLGF domain [IPR001478]	:
129491	4.62	0.01	-8.85175	0.000180858	D	0	0			-			:	ankyrin containing protein [Acanthamoeba polyphaga mimivirus] &gt;gi|82019397|sp|Q5URB9|YR840_MIMIV RecName: Full=Putative ankyrin repeat protein R840 &gt;gi|55417448|gb|AAV51098.1| ankyrin containing protein [Acanthamoeba polyphaga mimivirus]	1e-09	:		:		:
129522	5.61	1.01	-2.47365	0.00357474	D	0.01	2.42	7.91886	0.0227372	-		apoptosis-inducing factor, putative [Phytophthora infestans]	:	apoptosis-inducing factor, putative [Phytophthora infestans]	8e-138	:	B: electron transport; F: disulfide oxidoreductase activity; F: epoxide carboxylase activity; F: oxidoreductase activity; F: oxidoreductase activity, acting on NADH or NADPH	:	Pyridine nucleotide-disulphide oxidoreductase, class-II [IPR000103]; Adrenodoxin reductase [IPR000759]; Pyridine nucleotide-disulphide oxidoreductase, class I [IPR001100]; FAD-dependent pyridine nucleotide-disulphide oxidoreductase [IPR001327]	:
129526	10.23	1.01	-3.34038	1.84184e-06	D	1.24	0.69	-0.845672	0.563802	-			:	predicted protein [Micromonas sp. RCC299]	1e-06	:		:		:
129555	94.35	13.42	-2.81364	4.63674e-45	D	9.91	8.98	-0.14217	0.745901	-			:	-	-	:		:		:
129560	2.64	0.01	-8.04439	0.00827058	D	0.83	0.01	-6.37504	0.227374	-			:	hypothetical protein LOC379493 [Xenopus laevis] &gt;gi|32450279|gb|AAH54282.1| MGC64527 protein [Xenopus laevis]	4e-05	:		:	Leucine-rich repeat [IPR001611]	:
129567	6.93	0.01	-9.43671	1.97723e-06	D	0	0			-			:	aspartic protease [Phytophthora infestans]	5e-46	:	B: proteolysis and peptidolysis; F: pepsin A activity; F: saccharopepsin activity	:	Aspartic protease A1, pepsin [IPR001461]	:
129575	31.67	3.69	-3.10142	4.07029e-17	D	0.83	0.01	-6.37504	0.225801	-			:	FYVE, RhoGEF and PH domain containing 3, isoform CRA_a [Mus musculus]	0.5	:	F: zinc ion binding	:	Zn-finger, FYVE type [IPR000306]	:
129589	46.85	2.68	-4.12774	1.73572e-31	D	0	0			-		predicted protein [Ostreococcus lucimarinus CCE9901]	:	unnamed protein product [Ostreococcus tauri]	3e-31	:		:		:
129627	638.36	189.53	-1.75194	7.03798e-168	D	53.66	48.67	-0.140814	0.45524	-			:	RasGEF domain-containing protein [Dictyostelium discoideum AX4] &gt;gi|74997465|sp|Q55EC7|GEFX_DICDI RecName: Full=RasGEF domain-containing serine/threonine-protein kinase X &gt;gi|60474062|gb|EAL71999.1| RasGEF domain-containing protein [Dictyostelium di	2e-34	:	B: protein amino acid phosphorylation; F: ATP binding; F: protein kinase activity; F: protein serine/threonine kinase activity; F: protein-tyrosine kinase activity	:	Protein kinase [IPR000719]; Tyrosine protein kinase [IPR001245]; Sterile alpha motif SAM [IPR001660]; Pleckstrin-like [IPR001849]; Serine/threonine protein kinase [IPR002290]; Serine/threonine protein kinase, active site [IPR008271]	:
129722	15.18	7.38	-1.04048	0.00857432	D	5.37	5.87	0.128438	0.848219	-			:	-	-	:		:		:
129723	31.34	8.05	-1.96094	1.96438e-10	D	24.76	15.88	-0.6408	0.0322429	-		predicted protein [Physcomitrella patens subsp. patens]	:	predicted protein [Physcomitrella patens subsp. patens] &gt;gi|162682780|gb|EDQ69195.1| predicted protein [Physcomitrella patens subsp. patens]	5e-34	:		:		:
129754	73.24	19.46	-1.91212	2.2662e-22	D	0	0			-			:	-	-	:		:		:
129800	114.81	30.19	-1.92711	5.86579e-35	D	124.65	101.84	-0.291579	0.019993	-		Spt6 gene product [Xenopus tropicalis]	:	transcription elongation factor SPT6 [Physcomitrella patens subsp. patens] &gt;gi|162692170|gb|EDQ78528.1| transcription elongation factor SPT6 [Physcomitrella patens subsp. patens]	4e-122	:	B: intracellular signaling cascade	:	SH2 motif [IPR000980]	:
129844	13.2	3.69	-1.83885	0.000124756	D	6.6	6.56	-0.00877021	0.971748	-			:	predicted protein [Thalassiosira pseudonana CCMP1335] &gt;gi|220977416|gb|EED95742.1| predicted protein [Thalassiosira pseudonana CCMP1335]	2e-07	:		:		:
129848	23.42	2.01	-3.54247	2.27724e-14	D	17.75	30.38	0.775303	0.00528433	-		predicted protein [Nematostella vectensis]	:	predicted protein [Phaeodactylum tricornutum CCAP 1055/1] &gt;gi|209582564|gb|ACI65185.1| predicted protein [Phaeodactylum tricornutum CCAP 1055/1]	1e-43	:	B: transport; C: membrane; C: mitochondrial inner membrane; F: binding	:	Mitochondrial substrate carrier [IPR001993]; Mitochondrial carrier protein [IPR002067]	:
129867	50.14	14.09	-1.83129	9.22224e-15	D	6.6	2.76	-1.2578	0.0538909	-			:	ribosome-binding factor A [Asticcacaulis excentricus CB 48] &gt;gi|241212913|gb|EER48939.1| ribosome-binding factor A [Asticcacaulis excentricus CB 48]	0.5	:		:		:
129922	16.82	7.04	-1.25653	0.00110118	D	0	0			-		Extradiol ring-cleavage dioxygenase, class III enzyme, subunit B [Shewanella baltica OS223]	:	Extradiol ring-cleavage dioxygenase class III protein subunit B [Shewanella baltica OS223] &gt;gi|217497849|gb|ACK46042.1| Extradiol ring-cleavage dioxygenase class III protein subunit B [Shewanella baltica OS223]	1e-43	:	B: aromatic compound metabolism; B: electron transport; F: ferrous iron binding; F: oxidoreductase activity	:	Catalytic LigB subunit of aromatic ring-opening dioxygenase [IPR004183]	:
129928	5.61	0.67	-3.06577	0.00104919	D	4.13	2.07	-0.996511	0.217386	-			:	RecName: Full=Formin-like protein 20; Short=AtFH20	5e-33	:	B: cell organization and biogenesis; F: actin binding	:	Actin-binding FH2 [IPR003104]	:
129940	99.96	32.2	-1.63429	1.77351e-24	D	22.29	14.15	-0.655595	0.038921	-			:	predicted protein [Phaeodactylum tricornutum CCAP 1055/1] &gt;gi|217405188|gb|EEC45132.1| predicted protein [Phaeodactylum tricornutum CCAP 1055/1]	1e-36	:		:	TLDc [IPR006571]	:
130002	44.54	2.35	-4.24437	1.54419e-30	D	8.25	4.14	-0.994763	0.0745702	-			:	-	-	:		:		:
130026	49.16	20.46	-1.26468	7.21087e-09	D	7.02	8.63	0.29789	0.561388	-		Os07g0192900 [Oryza sativa (japonica cultivar-group)]	:	hypothetical protein SORBIDRAFT_02g005690 [Sorghum bicolor] &gt;gi|241922880|gb|EER96024.1| hypothetical protein SORBIDRAFT_02g005690 [Sorghum bicolor]	5e-11	:		:	Proline-rich region [IPR000694]	:
130028	60.37	28.85	-1.06526	2.28989e-08	D	21.05	22.78	0.113948	0.709885	-		Ssu72-like family protein [Arabidopsis thaliana]	:	predicted protein [Phaeodactylum tricornutum CCAP 1055/1] &gt;gi|217407133|gb|EEC47070.1| predicted protein [Phaeodactylum tricornutum CCAP 1055/1]	6e-40	:		:	Ssu72-like protein [IPR006811]	:
130078	74.23	35.89	-1.04842	8.173e-10	D	34.26	17.95	-0.932541	0.000377578	-			:	PREDICTED: similar to Eyes absent homolog 2 isoform 2 [Canis familiaris]	4e-25	:		:		:
130081	14.19	6.04	-1.23225	0.00344063	D	18.16	19.33	0.0900774	0.791759	-			:	PREDICTED: hypothetical protein, partial [Ornithorhynchus anatinus]	0.0001	:		:		:
130090	5.94	0.01	-9.21432	1.38508e-05	D	25.59	38.66	0.595261	0.0127492	-			:	syntaxin 18 [Mus musculus] &gt;gi|93141319|sp|Q8VDS8|STX18_MOUSE RecName: Full=Syntaxin-18 &gt;gi|74141935|dbj|BAE41033.1| unnamed protein product [Mus musculus] &gt;gi|74206724|dbj|BAE41611.1| unnamed protein product [Mus musculus] &gt;gi|148705591|gb|ED	6e-07	:		:	Target SNARE coiled-coil domain [IPR000727]	:
130091	18.14	5.37	-1.75618	1.0555e-05	D	0.83	0.01	-6.37504	0.221635	-		predicted protein [Ostreococcus lucimarinus CCE9901]	:	ankyrin repeat-rich vertebrate like protein [Thalassiosira pseudonana CCMP1335] &gt;gi|220974456|gb|EED92785.1| ankyrin repeat-rich vertebrate like protein [Thalassiosira pseudonana CCMP1335]	5e-20	:	F: ATP binding; F: ATPase activity	:	IQ calmodulin-binding region [IPR000048]; WW/Rsp5/WWP domain [IPR001202]; Ankyrin [IPR002110]; ABC transporter [IPR003439]	:
130092	2.64	0.01	-8.04439	0.00826699	D	0	0			-			:	predicted protein [Thalassiosira pseudonana CCMP1335] &gt;gi|220974229|gb|EED92559.1| predicted protein [Thalassiosira pseudonana CCMP1335]	3e-06	:		:		:
130119	21.44	8.72	-1.2979	0.000137015	D	17.75	15.19	-0.224697	0.499606	-		adenylyl cyclase (ISS) [Ostreococcus tauri]	:	adenylyl cyclase (ISS) [Ostreococcus tauri]	2e-84	:	B: cyclic nucleotide biosynthesis; B: intracellular signaling cascade; F: ATP binding; F: phosphorus-oxygen lyase activity	:	Guanylate cyclase [IPR001054]; ATP/GTP-binding site motif A (P-loop) [IPR001687]	:
130168	68.62	24.82	-1.46713	9.94089e-15	D	2.48	0.01	-7.9542	0.0122827	-			:	putative phosphatidylinositol-4-phosphate binding protein [Phytophthora sojae]	4e-09	:	F: zinc ion binding	:	Zn-finger, FYVE type [IPR000306]	:
130192	10.23	2.35	-2.12207	0.00022017	D	4.13	0.69	-2.58147	0.0139337	-			:	hypothetical protein [Dictyostelium discoideum AX4] &gt;gi|28829640|gb|AAO52156.1| similar to Arabidopsis thaliana (Mouse-ear cress). Hypothetical 59.5 kDa protein [Dictyostelium discoideum] &gt;gi|60471605|gb|EAL69561.1| hypothetical protein DDBDRAFT_016	6e-14	:		:	Nuclear protein SET [IPR001214]	:
130203	36.29	1.68	-4.43304	1.11501e-25	D	0	0			-			:	GJ20608 [Drosophila virilis] &gt;gi|194144500|gb|EDW60896.1| GJ20608 [Drosophila virilis]	0.6	:		:		:
130262	14.52	0.67	-4.43774	1.16346e-10	D	2.89	1.73	-0.740297	0.413791	-			:	-	-	:		:		:
130317	36.62	17.44	-1.07023	1.63933e-05	D	9.91	10.36	0.064067	0.895673	-		Wee1 [Ustilago maydis]	:	serine/threonine protein kinase, putative [Ixodes scapularis] &gt;gi|215491160|gb|EEC00801.1| serine/threonine protein kinase, putative [Ixodes scapularis]	1e-38	:	B: protein amino acid phosphorylation; F: 3-phosphoinositide-dependent protein kinase activity; F: AMP-activated protein kinase activity; F: ATP binding; F: atypical protein kinase C activity; F: calcium-dependent protein kinase C activity; F: calmodulin regulated protein kinase activity; F: casein kinase activity; F: casein kinase I activity; F: cGMP-dependent protein kinase activity; F: cobinam…	:	Protein kinase [IPR000719]; Tyrosine protein kinase [IPR001245]; Serine/threonine protein kinase [IPR002290]; Serine/threonine protein kinase, active site [IPR008271]	:
130339	94.35	17.11	-2.46318	5.63762e-39	D	0	0			-			:	-	-	:		:		:
130349	35.63	13.08	-1.44573	5.43559e-08	D	37.97	32.45	-0.226642	0.320079	-			:	hypothetical protein TRIADDRAFT_7255 [Trichoplax adhaerens] &gt;gi|190581357|gb|EDV21434.1| hypothetical protein TRIADDRAFT_7255 [Trichoplax adhaerens]	4e-13	:		:	PA-phosphatase related phosphoesterase [IPR000326]	:
130362	63.01	24.15	-1.38356	1.49186e-12	D	272.41	196.77	-0.469269	3.08043e-08	-			:	hypothetical protein [Monosiga brevicollis MX1] &gt;gi|163775311|gb|EDQ88935.1| predicted protein [Monosiga brevicollis MX1]	7e-38	:		:		:
130401	31.67	0.67	-5.56281	3.87517e-25	D	2.48	0.01	-7.9542	0.0123132	-			:	sorting nexin [Aedes aegypti] &gt;gi|108879559|gb|EAT43784.1| sorting nexin [Aedes aegypti]	0.06	:	B: intracellular signaling cascade	:	Phox-like [IPR001683]	:
130402	402.48	190.54	-1.07882	3.60963e-51	D	9.49	4.83	-0.974385	0.0592365	-		predicted: similar to mitochondrial carrier triple repeat 1 [Ornithorhynchus anatinus]	:	PREDICTED: similar to mitochondrial carrier triple repeat 1 [Ornithorhynchus anatinus]	2e-64	:	B: transport; C: membrane; C: mitochondrial inner membrane; F: binding	:	Mitochondrial substrate carrier [IPR001993]; Mitochondrial carrier protein [IPR002067]	:
130473	21.77	8.05	-1.43528	3.10423e-05	D	9.08	11.39	0.327004	0.456115	-			:	-	-	:		:	Bipartite nuclear localization signal [IPR001472]	:
130504	15.51	5.03	-1.62457	0.000132435	D	0.83	0.01	-6.37504	0.227268	-			:	predicted protein [Phaeodactylum tricornutum CCAP 1055/1] &gt;gi|217409554|gb|EEC49485.1| predicted protein [Phaeodactylum tricornutum CCAP 1055/1]	3e-107	:		:	Glycolipid anchored surface protein GAS1 [IPR004886]	:
130508	21.44	5.37	-1.99731	1.33587e-07	D	22.7	26.24	0.209075	0.455207	-		mitochondrial substrate carrier family protein [Arabidopsis thaliana]	:	predicted protein [Thalassiosira pseudonana CCMP1335] &gt;gi|220974990|gb|EED93319.1| predicted protein [Thalassiosira pseudonana CCMP1335]	5e-70	:	B: transport; C: membrane; C: mitochondrial inner membrane; F: binding	:	Mitochondrial substrate carrier [IPR001993]; Mitochondrial carrier protein [IPR002067]	:
130522	34.97	4.7	-2.89539	1.20079e-17	D	25.59	15.53	-0.720522	0.0153284	-		kinesin family member 9, isoform CRA_c [Homo sapiens]	:	kinesin motor domain-containing protein [Toxoplasma gondii ME49] &gt;gi|211965587|gb|EEB00783.1| kinesin motor domain-containing protein [Toxoplasma gondii ME49] &gt;gi|221509318|gb|EEE34887.1| kinesin motor domain-containing protein, putative [Toxoplasma	1e-80	:	B: microtubule-based movement; B: RNA processing; C: microtubule associated complex; F: 3'-5'-exoribonuclease activity; F: ATP binding; F: microtubule motor activity; F: RNA binding	:	3' exoribonuclease [IPR001247]; ATP/GTP-binding site motif A (P-loop) [IPR001687]; Kinesin, motor region [IPR001752]	:
130557	84.12	5.03	-4.06382	1.4663e-55	D	0	0			-			:	C2 domain containing protein [Trichomonas vaginalis G3] &gt;gi|121897227|gb|EAY02355.1| C2 domain containing protein [Trichomonas vaginalis G3]	1e-08	:		:	C2 domain [IPR000008]	:
130631	10.23	3.35	-1.61057	0.00244266	D	0.01	0.69	6.10852	0.362203	-			:	-	-	:		:	Bipartite nuclear localization signal [IPR001472]	:
130705	6.93	0.01	-9.43671	1.97195e-06	D	0.83	0.01	-6.37504	0.224429	-			:	-	-	:		:		:
130715	4.29	0.01	-8.74483	0.000335511	D	0.83	0.01	-6.37504	0.224249	-			:	PREDICTED: similar to protease inhibitor 16 [Sus scrofa]	2e-07	:	C: extracellular region; F: glucan 1,4-alpha-glucosidase activity	:	Allergen V5/Tpx-1 related [IPR001283]	:
130748	91.38	29.86	-1.61366	4.56878e-22	D	146.11	78.02	-0.905139	2.71834e-13	-		predicted protein [Physcomitrella patens subsp. patens]	:	unknown [Picea sitchensis] &gt;gi|224284538|gb|ACN40002.1| unknown [Picea sitchensis]	9e-46	:	F: zinc ion binding	:	Cytochrome c heme-binding site [IPR000345]; Zn-binding protein, LIM [IPR001781]; Immunoglobulin/major histocompatibility complex [IPR003006]	:
130753	43.88	1.68	-4.70703	4.86357e-32	D	1.65	0.69	-1.2578	0.360202	-		pol protein [Thalassiosira pseudonana]	:	pol protein [Thalassiosira pseudonana]	9e-20	:	B: proteolysis and peptidolysis; F: aspartic-type endopeptidase activity	:	Eukaryotic/viral aspartic protease, active site [IPR001969]	:
130768	16.82	0.01	-10.716	5.14539e-15	D	0	0			-		predicted protein [Laccaria bicolor S238N-H82]	:	hypothetical protein BC1G_11888 [Botryotinia fuckeliana B05.10] &gt;gi|150858329|gb|EDN33521.1| hypothetical protein BC1G_11888 [Botryotinia fuckeliana B05.10]	8e-20	:		:		:
130782	21.44	5.7	-1.91127	3.18324e-07	D	1.65	2.07	0.327165	0.79115	-			:	hypothetical protein Cflav_PD5774 [bacterium Ellin514] &gt;gi|223896698|gb|EEF63139.1| hypothetical protein Cflav_PD5774 [bacterium Ellin514]	3e-27	:		:		:
130792	3.63	0.01	-8.50383	0.00121893	D	2.89	0.69	-2.0664	0.0787779	-			:	ADP-heptose:LPS heptosyltransferase-like protein [Verrucomicrobium spinosum DSM 4136]	3e-25	:		:		:
130799	41.57	7.72	-2.42887	2.48251e-17	D	0.01	0.69	6.10852	0.358786	-			:	predicted protein [Chlamydomonas reinhardtii] &gt;gi|158276205|gb|EDP01979.1| predicted protein [Chlamydomonas reinhardtii]	2e-24	:	B: ATP synthesis coupled proton transport; C: proton-transporting two-sector ATPase complex; F: ATP binding; F: hydrogen-transporting ATP synthase activity, rotational mechanism; F: hydrogen-transporting ATPase activity, rotational mechanism	:	H+-transporting two-sector ATPase, alpha/beta subunit, central region [IPR000194]	:
130800	48.5	6.37	-2.92862	1.9113e-24	D	14.45	8.28	-0.803367	0.0479388	-			:	ADP-heptose:LPS heptosyltransferase-like protein [Verrucomicrobium spinosum DSM 4136]	2e-21	:		:		:
130801	36.95	0.67	-5.78527	1.05303e-29	D	1.65	0.01	-7.36632	0.0541876	-			:	hypothetical protein BC1G_07777 [Botryotinia fuckeliana B05.10] &gt;gi|150852728|gb|EDN27920.1| hypothetical protein BC1G_07777 [Botryotinia fuckeliana B05.10]	9e-27	:		:		:
130832	317.36	25.83	-3.619	1.3057e-190	D	0	0			-			:	integral membrane sensor signal transduction histidine kinase [Dethiobacter alkaliphilus AHT 1] &gt;gi|225168367|gb|EEG77170.1| integral membrane sensor signal transduction histidine kinase [Dethiobacter alkaliphilus AHT 1]	0.4	:		:		:
130836	30.02	2.01	-3.90066	1.32529e-19	D	1.65	4.83	1.54956	0.0675014	-			:	copia-type polyprotein, putative [Arabidopsis thaliana] &gt;gi|12321387|gb|AAG50765.1|AC079131_10 copia-type polyprotein, putative [Arabidopsis thaliana]	2e-38	:		:		:
130904	50.8	2.68	-4.24452	9.33941e-35	D	0	0			-			:	-	-	:		:		:
130921	23.09	0.67	-5.10696	8.70293e-18	D	3.71	3.11	-0.254505	0.722366	-			:	-	-	:		:		:
130954	430.19	87.22	-2.30224	7.19989e-162	D	411.08	500.89	0.285075	3.10876e-06	-			:	hypothetical protein BRAFLDRAFT_124739 [Branchiostoma floridae] &gt;gi|229294648|gb|EEN65302.1| hypothetical protein BRAFLDRAFT_124739 [Branchiostoma floridae]	8e-26	:	B: protein ubiquitination; C: ubiquitin ligase complex; F: ubiquitin-protein ligase activity; F: zinc ion binding	:	Proline-rich region [IPR000694]; Prenyl group, CAAX box, attachment site [IPR001230]; Zn-finger, RING [IPR001841]	:
130964	27.05	6.37	-2.08626	8.251e-10	D	21.87	14.15	-0.628151	0.0493092	-			:	-	-	:		:		:
130967	20.12	8.05	-1.32157	0.000181973	D	9.08	5.18	-0.80974	0.116363	-			:	Hypothetical protein CBG10865 [Caenorhabditis briggsae AF16] &gt;gi|187030654|emb|CAP30158.1| Hypothetical protein CBG10865 [Caenorhabditis briggsae]	0.4	:		:		:
130981	76.54	4.36	-4.13381	3.30804e-51	D	2.06	0.69	-1.57798	0.22618	-			:	-	-	:		:	Prenyl group, CAAX box, attachment site [IPR001230]	:
130985	112.17	8.39	-3.74087	1.81972e-69	D	3.3	0.69	-2.2578	0.045366	-			:	-	-	:		:		:
131049	11.22	3.02	-1.89345	0.000325426	D	2.89	2.07	-0.481439	0.578715	-			:	-	-	:		:		:
131054	28.37	8.05	-1.81731	1.03653e-08	D	54.89	36.59	-0.585094	0.00288232	-		Os03g0809300 [Oryza sativa (japonica cultivar-group)]	:	predicted protein [Phaeodactylum tricornutum CCAP 1055/1] &gt;gi|209582795|gb|ACI65416.1| predicted protein [Phaeodactylum tricornutum CCAP 1055/1]	7e-43	:	F: catalytic activity	:	CBS domain [IPR000644]; Protein phosphatase 2C-like [IPR001932]	:
131078	18.47	1.01	-4.19276	6.28488e-13	D	6.19	5.18	-0.256987	0.648219	-			:	-	-	:		:		:
131146	47.18	16.77	-1.49229	1.06365e-10	D	0	0			-		regulatory protein, LuxR:TPR repeat [Stigmatella aurantiaca DW4/3-1]	:	adenylyl cyclase, CYR (ISS) [Ostreococcus tauri]	1e-24	:	B: cyclic nucleotide biosynthesis; B: intracellular signaling cascade; F: phosphorus-oxygen lyase activity	:	Guanylate cyclase [IPR001054]	:
131163	16.17	3.69	-2.13163	2.17795e-06	D	2.06	2.76	0.422024	0.675758	-			:	hypothetical protein TTHERM_00264980 [Tetrahymena thermophila] &gt;gi|89290914|gb|EAR88902.1| hypothetical protein TTHERM_00264980 [Tetrahymena thermophila SB210]	7e-28	:	B: transport; C: membrane; F: binding; F: tRNA nucleotidyltransferase activity	:	Mitochondrial substrate carrier [IPR001993]	:
131174	267.22	95.61	-1.48279	1.04994e-55	D	0.01	1.38	7.10852	0.12156	-		extracellular dioxygenase [Aspergillus fumigatus Af293]	:	extracellular dioxygenase, putative [Aspergillus flavus NRRL3357] &gt;gi|220694076|gb|EED50420.1| extracellular dioxygenase, putative [Aspergillus flavus NRRL3357]	1e-39	:	B: aromatic compound metabolism; F: catalytic activity; F: ferric iron binding	:	Intradiol ring-cleavage dioxygenase [IPR000627]	:
131177	28.04	4.36	-2.68509	2.76427e-13	D	0	0			-		dioxygenase, putative [Neosartorya fischeri NRRL 181]	:	hypothetical protein An12g07430 [Aspergillus niger] &gt;gi|134080521|emb|CAK46368.1| unnamed protein product [Aspergillus niger]	1e-61	:	B: aromatic compound metabolism; F: catalytic activity; F: ferric iron binding	:	Intradiol ring-cleavage dioxygenase [IPR000627]	:
131183	10.23	1.01	-3.34038	1.84254e-06	D	0	0			-			:	predicted protein [Micromonas sp. RCC299]	7e-61	:	B: protein metabolism; F: oxidoreductase activity, acting on paired donors, with incorporation or reduction of molecular oxygen, 2-oxoglutarate as one donor, and incorporation of one atom each of oxygen into both donors	:	2OG-Fe(II) oxygenase superfamily [IPR005123]; Prolyl 4-hydroxylase, alpha subunit [IPR006620]	:
131205	4.62	0.01	-8.85175	0.000179765	D	16.1	11.74	-0.455628	0.214068	-			:	-	-	:	B: electron transport; F: electron transporter activity; F: zinc ion binding	:	Zn-finger, FYVE type [IPR000306]; 2Fe-2S ferredoxin, iron-sulfur binding site [IPR006058]	:
131210	101.61	33.88	-1.58454	7.92763e-24	D	48.7	31.07	-0.6484	0.00207097	-			:	longevity-assurance family protein [Entamoeba histolytica HM-1:IMSS] &gt;gi|169802586|gb|EAL50157.2| longevity-assurance family protein [Entamoeba histolytica HM-1:IMSS]	7e-24	:	C: integral to membrane	:	Longevity-assurance protein (LAG1) [IPR005547]; TRAM, LAG1 and CLN8 homology [IPR006634]	:
131211	32.66	6.37	-2.35816	2.38092e-13	D	33.02	46.6	0.49699	0.0206793	-			:	protein ASC1 [Entamoeba dispar SAW760] &gt;gi|165902932|gb|EDR28621.1| protein ASC1, putative [Entamoeba dispar SAW760]	7e-28	:	C: integral to membrane	:	Longevity-assurance protein (LAG1) [IPR005547]; TRAM, LAG1 and CLN8 homology [IPR006634]	:
131215	7.59	1.01	-2.90974	0.000154713	D	0	0			-		dioxygenase, putative [Neosartorya fischeri NRRL 181]	:	hypothetical protein NCU01849 [Neurospora crassa OR74A] &gt;gi|28925629|gb|EAA34647.1| conserved hypothetical protein [Neurospora crassa OR74A]	5e-61	:		:		:
131220	168.25	43.27	-1.95917	5.42827e-52	D	0.83	0.69	-0.266515	0.852829	-			:	-	-	:		:		:
131265	163.63	34.55	-2.24368	4.95194e-60	D	116.8	78.71	-0.569421	1.74494e-05	-		predicted: similar to N-acetylglucosamine-phosphate mutase [Ornithorhynchus anatinus]	:	PREDICTED: similar to N-acetylglucosamine-phosphate mutase [Ornithorhynchus anatinus]	1e-73	:	B: carbohydrate metabolism; B: sodium ion transport; C: membrane; F: bile acid:sodium symporter activity; F: intramolecular transferase activity, phosphotransferases; F: zinc ion binding	:	Zn-finger, FYVE type [IPR000306]; Leucine-rich repeat [IPR001611]; Bile acid:sodium symporter [IPR002657]; Leucine-rich repeat, ribonuclease inhibitor subtype [IPR003590]; Phosphoglucomutase/phosphomannomutase C terminal [IPR005843]; Phosphoglucomutase/phosphomannomutase alpha/beta/alpha domain II [IPR005845]; Leucine-rich repeat, ribonuclease inhibitor type [IPR007091]; Protein of unknown functi…	:
131318	21.77	3.35	-2.70011	1.37368e-10	D	3.3	1.04	-1.66588	0.101484	-			:	-	-	:	F: ATP binding	:	ATP/GTP-binding site motif A (P-loop) [IPR001687]	:
131392	5.61	1.01	-2.47365	0.00357558	D	3.71	4.14	0.158212	0.849502	-		Zgc:73210 protein [Danio rerio]	:	Acyl-protein thioesterase 1 [Salmo salar] &gt;gi|209733946|gb|ACI67842.1| Acyl-protein thioesterase 1 [Salmo salar]	1e-38	:	F: catalytic activity; F: lysophospholipase activity	:	Esterase/lipase/thioesterase [IPR000379]; Phospholipase/Carboxylesterase [IPR003140]	:
131426	8.91	0.01	-9.79928	3.87185e-08	D	0	0			-			:	putative cell surface protein, internalin proteins [Listeria monocytogenes Finland 1988]	0.2	:		:		:
131482	3.96	0.01	-8.62936	0.000637672	D	0	0			-			:	Protein implicated in polar growth, functionally redundant with Boi1p [Pichia pastoris GS115]	0.03	:		:	Pleckstrin-like [IPR001849]	:
131519	6.6	0.67	-3.30023	0.000197775	D	6.19	6.9	0.156657	0.793332	-		ExsB family protein [Natranaerobius thermophilus JW/NM-WN-LF]	:	predicted protein [Thalassiosira pseudonana CCMP1335] &gt;gi|209586320|gb|ACI65005.1| predicted protein [Thalassiosira pseudonana CCMP1335]	3e-59	:		:		:
131532	39.59	1.68	-4.5586	1.94229e-28	D	0	0			-			:	-	-	:		:		:
131542	8.25	0.01	-9.68825	1.4374e-07	D	2.06	0.69	-1.57798	0.226286	-			:	zinc finger protein FYVE domain containing protein, putative [Pediculus humanus corporis] &gt;gi|212509961|gb|EEB13232.1| zinc finger protein FYVE domain containing protein, putative [Pediculus humanus corporis]	0.02	:	F: zinc ion binding	:	Zn-finger, FYVE type [IPR000306]; Lipid-binding START [IPR002913]	:
131552	52.12	8.39	-2.63509	1.53239e-23	D	14.86	10.36	-0.52041	0.176118	-			:	UNCoordinated family member (unc-89) [Caenorhabditis elegans] &gt;gi|82583720|sp|O01761|UNC89_CAEEL RecName: Full=Muscle M-line assembly protein unc-89; AltName: Full=Uncoordinated protein 89 &gt;gi|31746683|gb|AAP68958.1| Uncoordinated protein 89, isofor	0.04	:	F: glucan 1,4-alpha-glucosidase activity	:		:
131577	10.23	0.67	-3.9325	3.33359e-07	D	14.03	6.56	-1.09675	0.0104391	-		pleiotropic drug resistance transporter [Phytophthora sojae]	:	pleiotropic drug resistance transporter [Phytophthora sojae]	0	:	F: ATP binding; F: ATPase activity; F: nucleoside-triphosphatase activity; F: nucleotide binding	:	ATP/GTP-binding site motif A (P-loop) [IPR001687]; ABC transporter [IPR003439]; AAA ATPase [IPR003593]	:
131603	261.28	53.34	-2.29231	5.27488e-98	D	0	0			-			:	carboxylesterase/ hydrolase/ hydrolase, acting on ester bonds [Arabidopsis thaliana] &gt;gi|75127073|sp|Q6NMR9|GDL84_ARATH RecName: Full=GDSL esterase/lipase At5g45920 &gt;gi|38454102|gb|AAR20745.1| At5g45920 [Arabidopsis thaliana] &gt;gi|44022121|gb|AAS4	8e-30	:	F: catalytic activity; F: hydrolase activity, acting on ester bonds; F: nuclease activity; F: phosphoric ester hydrolase activity	:	Lipolytic enzyme, G-D-S-L family [IPR001087]	:
131619	21.77	8.72	-1.31994	9.72659e-05	D	61.5	57.65	-0.0932658	0.595357	-		predicted protein [Physcomitrella patens subsp. patens]	:	hypothetical protein CC1G_00680 [Coprinopsis cinerea okayama7#130] &gt;gi|116509566|gb|EAU92461.1| hypothetical protein CC1G_00680 [Coprinopsis cinerea okayama7#130]	5e-101	:		:	CBS domain [IPR000644]	:
131636	113.49	20.13	-2.49515	1.96929e-47	D	220.4	179.51	-0.29606	0.00146058	-			:	-	-	:		:		:
131651	2.64	0.01	-8.04439	0.00819575	D	1.24	0.01	-6.9542	0.110185	-		predicted protein [Nematostella vectensis]	:	choline transporter like family [Micromonas sp. RCC299]	2e-65	:		:	Protein of unknown function DUF580 [IPR007603]	:
131687	91.05	35.89	-1.34308	5.95589e-17	D	5.78	1.73	-1.7403	0.0217544	-		Trans-aconitate methyltransferase [Magnetospirillum magneticum AMB-1]	:	Trans-aconitate 2-methyltransferase [Magnetospirillum gryphiswaldense MSR-1]	4e-41	:	F: methyltransferase activity; F: S-adenosylmethionine-dependent methyltransferase activity; F: trans-aconitate 2-methyltransferase activity	:	SAM (and some other nucleotide) binding motif [IPR000051]; Generic methyltransferase [IPR001601]	:
131728	3.96	0.01	-8.62936	0.000639663	D	1.24	0.01	-6.9542	0.112238	-			:	-	-	:		:		:
131803	16.82	3.69	-2.18848	8.4955e-07	D	31.78	46.6	0.552211	0.0105451	-			:	transmembrane emp24 domain containing protein 2 precursor [Pyrenophora tritici-repentis Pt-1C-BFP] &gt;gi|187975289|gb|EDU41915.1| transmembrane emp24 domain containing protein 2 precursor [Pyrenophora tritici-repentis Pt-1C-BFP]	8e-09	:		:		:
131804	1140.13	213.69	-2.41561	0	D	56.54	110.81	0.970744	2.77882e-11	-		predicted protein [Ostreococcus lucimarinus CCE9901]	:	predicted protein [Micromonas sp. RCC299]	5e-130	:		:		:
131854	11.55	3.69	-1.6462	0.000983749	D	7.02	4.49	-0.644756	0.256487	-		Guanylate-binding protein, putative [Paramecium tetraurelia strain d4-2]	:	predicted protein [Micromonas sp. RCC299]	3e-44	:	B: immune response; F: ATP binding; F: GTP binding; F: GTPase activity	:	ATP/GTP-binding site motif A (P-loop) [IPR001687]; Guanylate-binding protein [IPR003191]	:
131874	18.8	8.39	-1.16399	0.00113894	D	8.25	6.56	-0.330698	0.503967	-			:	predicted protein [Thalassiosira pseudonana CCMP1335] &gt;gi|220970847|gb|EED89183.1| predicted protein [Thalassiosira pseudonana CCMP1335]	3e-28	:		:		:
131936	12.21	1.01	-3.59564	5.65998e-08	D	3.3	2.42	-0.447459	0.575513	-			:	Amino acid/polyamine transporter II [Medicago truncatula]	7e-06	:	B: amino acid transport; C: membrane; F: amino acid-polyamine transporter activity	:	Amino acid/polyamine transporter, family II [IPR002422]	:
131948	5.94	1.01	-2.55611	0.00213819	D	0.01	1.04	6.70044	0.21466	-			:	-	-	:		:		:
132042	14.19	1.34	-3.40457	9.18057e-09	D	0	0			-			:	putative haustorium-specific membrane protein [Phytophthora infestans]	2e-102	:		:		:
132063	6.27	0.01	-9.29232	7.23647e-06	D	0	0			-			:	Prostaglandin E synthase, putative [Pediculus humanus corporis] &gt;gi|212506906|gb|EEB10983.1| Prostaglandin E synthase, putative [Pediculus humanus corporis]	0.0009	:		:		:
132064	45.2	19.46	-1.21581	8.21152e-08	D	0	0			-			:	Microsomal glutathione S-transferase, putative [Pediculus humanus corporis] &gt;gi|212512587|gb|EEB15330.1| Microsomal glutathione S-transferase, putative [Pediculus humanus corporis]	0.6	:		:		:
132074	74.23	28.18	-1.39733	8.29226e-15	D	27.24	20.02	-0.444285	0.110329	-			:	breast carcinoma amplified sequence 2 [Culex quinquefasciatus] &gt;gi|167877373|gb|EDS40756.1| breast carcinoma amplified sequence 2 [Culex quinquefasciatus]	2e-18	:		:	Breast carcinoma amplified sequence 2 [IPR008409]	:
132082	8.91	2.01	-2.14823	0.000556686	D	4.13	1.04	-1.98956	0.0360739	-			:	-	-	:		:		:
132143	28.37	10.73	-1.40272	2.53943e-06	D	2.48	0.01	-7.9542	0.012333	-			:	bone morphogenetic protein [Aedes aegypti] &gt;gi|108870300|gb|EAT34525.1| bone morphogenetic protein [Aedes aegypti]	9e-16	:	B: proteolysis and peptidolysis; F: astacin activity; F: metallopeptidase activity; F: zinc ion binding	:	Astacin [IPR001506]; Neutral zinc metallopeptidases, zinc-binding site [IPR006025]; Neutral zinc metallopeptidase [IPR006026]	:
132165	15.18	1.68	-3.17564	8.00116e-09	D	13.21	8.28	-0.673928	0.107844	-			:	predicted protein [Nematostella vectensis] &gt;gi|156227374|gb|EDO48178.1| predicted protein [Nematostella vectensis]	2e-06	:		:	Bipartite nuclear localization signal [IPR001472]	:
132180	180.46	8.72	-4.37121	8.47749e-125	D	0	0			-		cell 5A endo-1,4-betaglucanase [Phytophthora sojae]	:	cell 5A endo-1,4-betaglucanase [Phytophthora sojae] &gt;gi|117957135|gb|ABK59036.1| cell 5A endo-1,4-betaglucanase [Phytophthora sojae]	0	:	B: carbohydrate metabolism; F: cellulase activity; F: hydrolase activity, hydrolyzing O-glycosyl compounds	:	Glycoside hydrolase, family 5 [IPR001547]	:
132238	6.6	0.67	-3.30023	0.000198055	D	0.83	3.45	2.05541	0.0663192	-			:	glycosyl transferase group 1 [Cyanothece sp. PCC 8801] &gt;gi|218166483|gb|ACK65220.1| glycosyl transferase group 1 [Cyanothece sp. PCC 8801]	1e-06	:		:		:
132240	107.88	38.24	-1.49627	2.80427e-23	D	0	0			-			:	glycosyl transferase group 1 [Chitinophaga pinensis DSM 2588] &gt;gi|228863590|gb|EEN07035.1| glycosyl transferase group 1 [Chitinophaga pinensis DSM 2588]	4e-10	:		:		:
132259	145.82	15.77	-3.20893	6.0467e-79	D	3.71	0.69	-2.42675	0.0255542	-			:	hypothetical protein Pmar_PMAR009357 [Perkinsus marinus ATCC 50983]	4e-35	:		:		:
132337	3.63	0.01	-8.50383	0.00121985	D	0	0			-			:	-	-	:		:		:
132357	24.74	4.7	-2.39611	1.49955e-10	D	0.01	0.69	6.10852	0.359982	-			:	hypothetical protein [Phytophthora infestans]	9e-06	:	F: ATP binding	:	ATP/GTP-binding site motif A (P-loop) [IPR001687]	:
132368	47.84	3.69	-3.69652	1.1826e-29	D	0	0			-			:	-	-	:		:		:
132371	175.51	24.15	-2.86146	9.81987e-85	D	0	0			-			:	bZIP family transcription factor [Phytophthora infestans]	2e-05	:		:		:
132400	33.32	13.42	-1.312	1.18299e-06	D	22.29	16.57	-0.427823	0.165932	-			:	hypothetical protein LOC100158435 [Xenopus laevis] &gt;gi|171846439|gb|AAI61715.1| LOC100158435 protein [Xenopus laevis]	9e-16	:		:		:
132403	24.08	3.35	-2.8456	3.27216e-12	D	0	0			-		elicitor-like transglutaminase M81B [Phytophthora infestans]	:	elicitor-like transglutaminase M81B [Phytophthora infestans]	2e-145	:		:		:
132411	11.88	3.69	-1.68684	0.000647401	D	54.48	38.66	-0.494885	0.0114142	-		cyclophilin [Bigelowiella natans]	:	predicted protein [Micromonas pusilla CCMP1545]	5e-62	:	B: protein folding; F: cyclophilin; F: cyclophilin-type peptidyl-prolyl cis-trans isomerase activity; F: FK506-sensitive peptidyl-prolyl cis-trans isomerase; F: peptidyl-prolyl cis-trans isomerase activity	:	Peptidyl-prolyl cis-trans isomerase, cyclophilin type [IPR002130]	:
132412	6.27	1.68	-1.9	0.00898716	D	0.01	1.73	7.43463	0.069903	-			:	hypothetical protein BACCAC_03614 [Bacteroides caccae ATCC 43185] &gt;gi|149128071|gb|EDM19292.1| hypothetical protein BACCAC_03614 [Bacteroides caccae ATCC 43185]	4e-06	:	F: beta-glucosidase activity	:		:
132459	5.61	0.01	-9.13186	2.64295e-05	D	1.24	0.69	-0.845672	0.563686	-		Os06g0275900 [Oryza sativa (japonica cultivar-group)]	:	hypothetical protein SORBIDRAFT_10g010310 [Sorghum bicolor] &gt;gi|241915087|gb|EER88231.1| hypothetical protein SORBIDRAFT_10g010310 [Sorghum bicolor]	2e-31	:		:	Forkhead-associated (FHA) [IPR000253]	:
132461	2.97	0.01	-8.21432	0.00437029	D	4.54	1.04	-2.12611	0.0210479	-		predicted protein [Physcomitrella patens subsp. patens]	:	Phyb1 [Pimpinella brachycarpa]	4e-28	:		:		:
132466	4.62	0.67	-2.78566	0.00532576	D	0.83	2.76	1.73349	0.151563	-			:	hypothetical protein EfaeDRAFT_1539 [Enterococcus faecium DO] &gt;gi|68195553|gb|EAN09995.1| hypothetical protein EfaeDRAFT_1539 [Enterococcus faecium DO]	0.2	:		:		:
132473	39.59	3.02	-3.71252	9.85438e-25	D	0.01	2.07	7.69349	0.0400332	-			:	predicted protein [Populus trichocarpa] &gt;gi|222841652|gb|EEE79199.1| predicted protein [Populus trichocarpa]	5e-05	:		:		:
132485	200.91	58.37	-1.78325	1.30861e-54	D	42.1	30.72	-0.454642	0.0415134	-			:	eukaryotic translation initiation factor 2 alpha kinase 1 [Xenopus (Silurana) tropicalis] &gt;gi|89269851|emb|CAJ83592.1| eukaryotic translation initiation factor 2 alpha kinase 1 [Xenopus tropicalis] &gt;gi|171847229|gb|AAI61447.1| Eukaryotic translation	5e-39	:	B: protein amino acid phosphorylation; F: 3-phosphoinositide-dependent protein kinase activity; F: AMP-activated protein kinase activity; F: ATP binding; F: atypical protein kinase C activity; F: calcium-dependent protein kinase C activity; F: calmodulin regulated protein kinase activity; F: casein kinase activity; F: casein kinase I activity; F: cGMP-dependent protein kinase activity; F: cobinam…	:	Protein kinase [IPR000719]; Tyrosine protein kinase [IPR001245]; Serine/threonine protein kinase [IPR002290]; Serine/threonine protein kinase, active site [IPR008271]	:
132528	276.79	14.09	-4.29605	3.77383e-189	D	39.62	25.2	-0.652805	0.0054221	-			:	-	-	:		:		:
132599	111.51	3.35	-5.05687	5.6219e-84	D	12.79	6.9	-0.890348	0.0418008	-			:	-	-	:	B: intracellular signaling cascade	:	Phox-like [IPR001683]	:
132603	35.63	14.09	-1.33842	3.15402e-07	D	0.83	3.11	1.90573	0.101997	-		8-amino-7-oxononanoate synthase [Cytophaga hutchinsonii ATCC 33406]	:	7-keto-8-aminopelargonate synthetase-like enzyme [Chitinophaga pinensis DSM 2588] &gt;gi|228866390|gb|EEN09833.1| 7-keto-8-aminopelargonate synthetase-like enzyme [Chitinophaga pinensis DSM 2588]	3e-82	:	B: biosynthesis; B: metabolism; F: 8-amino-7-oxononanoate synthase activity; F: transferase activity; F: transferase activity, transferring nitrogenous groups	:	Aminotransferase, class-II [IPR001917]; Aminotransferase, class I and II [IPR004839]	:
132632	97.32	29.86	-1.70452	2.8012e-25	D	1.24	2.76	1.15433	0.288662	-			:	unknown [Phytophthora sojae]	0.1	:		:		:
132640	24.74	8.05	-1.61978	1.00422e-06	D	24.76	23.47	-0.0771935	0.782457	-			:	serine/thronine protein kinase-like protein [Oryza sativa (japonica cultivar-group)]	5e-38	:	B: protein amino acid phosphorylation; F: 3-phosphoinositide-dependent protein kinase activity; F: AMP-activated protein kinase activity; F: ATP binding; F: atypical protein kinase C activity; F: calcium-dependent protein kinase C activity; F: calmodulin regulated protein kinase activity; F: casein kinase activity; F: casein kinase I activity; F: cGMP-dependent protein kinase activity; F: cobinam…	:	Protein kinase [IPR000719]; Tyrosine protein kinase [IPR001245]; Leucine-rich repeat [IPR001611]; Serine/threonine protein kinase [IPR002290]; Serine/threonine protein kinase, active site [IPR008271]	:
132643	34.97	0.01	-11.7719	4.08478e-31	D	0	0			-			:	TKL family protein kinase [Trichomonas vaginalis G3] &gt;gi|121903004|gb|EAY07981.1| TKL family protein kinase [Trichomonas vaginalis G3]	7e-38	:	B: protein amino acid phosphorylation; F: ATP binding; F: protein kinase activity; F: protein serine/threonine kinase activity; F: protein-tyrosine kinase activity	:	Protein kinase [IPR000719]; Tyrosine protein kinase [IPR001245]; Leucine-rich repeat [IPR001611]; Serine/threonine protein kinase [IPR002290]; Serine/threonine protein kinase, active site [IPR008271]	:
132644	7.26	1.34	-2.43774	0.000842602	D	27.24	49.02	0.847644	0.000102264	-			:	hypothetical protein MICPUN_62964 [Micromonas sp. RCC299]	2e-38	:	B: protein amino acid phosphorylation; B: transport; C: membrane; F: 3-phosphoinositide-dependent protein kinase activity; F: AMP-activated protein kinase activity; F: ATP binding; F: atypical protein kinase C activity; F: binding; F: calcium-dependent protein kinase C activity; F: calmodulin regulated protein kinase activity; F: casein kinase activity; F: casein kinase I activity; F: cGMP-depend…	:	Protein kinase [IPR000719]; Tyrosine protein kinase [IPR001245]; Leucine-rich repeat [IPR001611]; ATP/GTP-binding site motif A (P-loop) [IPR001687]; Mitochondrial substrate carrier [IPR001993]; Serine/threonine protein kinase [IPR002290]; Serine/threonine protein kinase, active site [IPR008271]	:
132657	61.36	14.09	-2.12263	1.65343e-21	D	9.49	12.43	0.389346	0.360662	-			:	hypothetical protein [Phytophthora cinnamomi]	0.2	:		:		:
132696	4.29	0.67	-2.67874	0.00898463	D	1.65	0.01	-7.36632	0.0543689	-			:	unnamed protein product [Tetraodon nigroviridis]	0.02	:		:	IQ calmodulin-binding region [IPR000048]	:
132700	100.62	29.18	-1.78587	8.43981e-28	D	25.59	42.46	0.730524	0.00158886	-		TPR repeat protein [Entamoeba histolytica HM-1:IMSS]	:	predicted protein [Phaeodactylum tricornutum CCAP 1055/1] &gt;gi|217406464|gb|EEC46403.1| predicted protein [Phaeodactylum tricornutum CCAP 1055/1]	3e-35	:		:	TPR repeat [IPR001440]	:
132754	14.85	3.69	-2.00877	1.3806e-05	D	2.48	4.14	0.739291	0.360601	-			:	-	-	:		:		:
132756	26.39	0.67	-5.29969	1.32221e-20	D	0	0			-			:	hypothetical protein CLOSPO_01069 [Clostridium sporogenes ATCC 15579] &gt;gi|187774422|gb|EDU38224.1| hypothetical protein CLOSPO_01069 [Clostridium sporogenes ATCC 15579]	0.2	:		:		:
132760	66.64	3.02	-4.46377	5.94249e-47	D	0	0			-		COG4886: Leucine-rich repeat (LRR) protein [Nostoc punctiforme PCC 73102]	:	small GTP-binding protein [Trichodesmium erythraeum IMS101] &gt;gi|110168303|gb|ABG52843.1| small GTP-binding protein [Trichodesmium erythraeum IMS101]	4e-31	:	F: ATP binding	:	Leucine-rich repeat [IPR001611]; ATP/GTP-binding site motif A (P-loop) [IPR001687]; Leucine-rich repeat, typical subtype [IPR003591]	:
132770	151.09	46.29	-1.70664	7.41729e-39	D	21.05	33.14	0.654753	0.0123454	-			:	myosin heavy chain, putative [Schistosoma mansoni]	2e-11	:		:		:
132776	88.08	20.46	-2.10601	3.20467e-30	D	122.17	71.8	-0.766834	8.01248e-09	-		predicted protein [Physcomitrella patens subsp. patens]	:	unknown [Picea sitchensis]	2e-56	:	B: protein amino acid dephosphorylation; C: magnesium-dependent protein serine/threonine phosphatase complex; C: myosin phosphatase complex; C: protein serine/threonine phosphatase complex; F: calcium-dependent protein serine/threonine phosphatase activity; F: calcium-dependent protein serine/threonine phosphatase regulator activity; F: catalytic activity; F: CTD phosphatase activity; F: magnesiu…	:	Protein phosphatase 2C subfamily [IPR000222]; Protein phosphatase 2C-like [IPR001932]	:
132781	3.96	0.01	-8.62936	0.000638169	D	0.83	0.69	-0.266515	0.852408	-		predicted protein [Monosiga brevicollis MX1]	:	hypothetical protein [Paramecium tetraurelia strain d4-2] &gt;gi|124391293|emb|CAK56832.1| unnamed protein product [Paramecium tetraurelia]	2e-38	:	B: protein modification; F: tubulin-tyrosine ligase activity	:	Tubulin-tyrosine ligase [IPR004344]	:
132786	10.89	2.35	-2.21227	8.75414e-05	D	1.24	0.01	-6.9542	0.111759	-			:	-	-	:		:		:
132804	61.36	19.12	-1.68222	5.6886e-16	D	11.14	6.9	-0.691081	0.129603	-		ankyrin repeat and SOCS box protein 10 [Culex pipiens quinquefasciatus]	:	ankyrin repeat protein E4_8 [synthetic construct]	4e-20	:	B: lipid catabolism; F: calcium ion binding; F: NAD+ ADP-ribosyltransferase activity; F: phospholipase A2 activity	:	Phospholipase A2 [IPR001211]; Ankyrin [IPR002110]	:
132817	30.68	12.08	-1.34468	2.08611e-06	D	43.34	31.07	-0.480177	0.0288628	-			:	PREDICTED: similar to FYVE finger-containing phosphoinositide kinase [Taeniopygia guttata]	3e-05	:	F: zinc ion binding	:	Zn-finger, FYVE type [IPR000306]; Lipid-binding START [IPR002913]	:
132844	31.67	12.08	-1.3905	7.21119e-07	D	8.67	9.67	0.157484	0.748434	-		predicted: similar to WD repeat domain 76 [Monodelphis domestica]	:	PREDICTED: hypothetical protein [Strongylocentrotus purpuratus] &gt;gi|115974292|ref|XP_001179391.1| PREDICTED: hypothetical protein [Strongylocentrotus purpuratus]	2e-46	:		:	G-protein beta WD-40 repeat [IPR001680]	:
132853	13.2	0.67	-4.30023	1.39614e-09	D	9.08	14.5	0.675289	0.0981286	-		EF hand family protein [Tetrahymena thermophila SB210]	:	predicted protein [Micromonas sp. RCC299]	6e-52	:	B: riboflavin biosynthesis; C: riboflavin synthase complex; F: 3-phosphoinositide-dependent protein kinase activity; F: AMP-activated protein kinase activity; F: atypical protein kinase C activity; F: calcium ion binding; F: calcium-dependent protein kinase C activity; F: calmodulin regulated protein kinase activity; F: casein kinase activity; F: casein kinase I activity; F: cGMP-dependent protei…	:	Calcium-binding EF-hand [IPR002048]; 6,7-dimethyl-8-ribityllumazine synthase [IPR002180]	:
132920	36.29	2.01	-4.1743	1.05754e-24	D	9.91	6.9	-0.522289	0.264771	-		putative protein serine/threonine kinase [Dictyostelium discoideum AX4]	:	myosin heavy chain kinase [Dictyostelium discoideum AX4] &gt;gi|3122317|sp|P90648|MHCKB_DICDI RecName: Full=Myosin heavy chain kinase B; Short=MHCK-B &gt;gi|1903458|gb|AAB50136.1| myosin heavy chain kinase B [Dictyostelium discoideum] &gt;gi|60464741|gb|E	1e-59	:	B: protein amino acid phosphorylation; F: 3-phosphoinositide-dependent protein kinase activity; F: AMP-activated protein kinase activity; F: ATP binding; F: atypical protein kinase C activity; F: calcium-dependent protein kinase C activity; F: calmodulin regulated protein kinase activity; F: casein kinase activity; F: casein kinase I activity; F: cGMP-dependent protein kinase activity; F: cobinam…	:	ATP/GTP-binding site motif A (P-loop) [IPR001687]; MHCK/EF2 kinase domain [IPR004166]	:
132966	23.09	2.68	-3.10696	1.02502e-12	D	11.56	9.32	-0.31074	0.456067	-		predicted protein [Physcomitrella patens subsp. patens]	:	predicted protein [Physcomitrella patens subsp. patens] &gt;gi|162664351|gb|EDQ51074.1| predicted protein [Physcomitrella patens subsp. patens]	7e-124	:		:	G-protein beta WD-40 repeat [IPR001680]	:
132973	6.93	1.34	-2.37062	0.00139046	D	0.83	0.01	-6.37504	0.227215	-			:	-	-	:		:		:
133040	22.76	8.39	-1.43976	1.89461e-05	D	2.89	2.76	-0.0664012	0.918005	-		Mak3 protein-like protein [Oryza sativa Japonica Group]	:	Pre-mRNA-splicing factor cwc24, putative [Ricinus communis]	2e-29	:	F: N-acetyltransferase activity; F: peptide alpha-N-acetyltransferase activity	:	GCN5-related N-acetyltransferase [IPR000182]	:
133056	43.22	17.78	-1.28144	4.58862e-08	D	0.01	2.76	8.10852	0.0126783	-			:	-	-	:		:		:
133063	15.84	2.35	-2.75284	4.33814e-08	D	9.08	7.94	-0.193553	0.675955	-			:	CMGC family protein kinase [Trichomonas vaginalis G3] &gt;gi|121917575|gb|EAY22348.1| CMGC family protein kinase [Trichomonas vaginalis G3]	0.1	:		:		:
133133	124.7	33.55	-1.89408	4.55471e-37	D	7.84	2.76	-1.50619	0.0151135	-			:	-	-	:	B: G-protein coupled receptor protein signaling pathway; C: integral to membrane; F: rhodopsin-like receptor activity	:	Proline-rich region [IPR000694]; Molluscan rhodopsin C-terminal tail [IPR006030]	:
133144	220.04	58.7	-1.90633	2.33948e-65	D	72.64	60.07	-0.27412	0.0985223	-			:	predicted protein [Nematostella vectensis] &gt;gi|156221069|gb|EDO41929.1| predicted protein [Nematostella vectensis]	2e-25	:		:		:
133244	9.57	0.01	-9.90238	1.03315e-08	D	2.06	0.01	-7.6865	0.0259504	-			:	ankyrin repeat domain protein [Wolbachia endosymbiont of Culex quinquefasciatus Pel] &gt;gi|190357058|emb|CAQ54454.1| ankyrin repeat domain protein [Wolbachia endosymbiont of Culex quinquefasciatus Pel]	0.02	:	F: glucan 1,4-alpha-glucosidase activity	:		:
133256	2.97	0.01	-8.21432	0.00439835	D	1.24	0.01	-6.9542	0.112252	-			:	-	-	:		:		:
133300	4.62	0.67	-2.78566	0.00532815	D	0	0			-			:	small GTP-binding protein domain protein [Spirosoma linguale DSM 74] &gt;gi|229734069|gb|EEO95918.1| small GTP-binding protein domain protein [Spirosoma linguale DSM 74]	0.3	:		:		:
133359	21.44	3.02	-2.82768	6.38772e-11	D	1.65	0.69	-1.2578	0.360633	-			:	hypothetical protein An07g01140 [Aspergillus niger] &gt;gi|134075669|emb|CAK96561.1| hypothetical protein [Aspergillus niger]	4e-26	:		:		:
133369	2.64	0.01	-8.04439	0.008233	D	4.13	0.69	-2.58147	0.0139296	-			:	PREDICTED: similar to ankyrin 2,3/unc44 [Strongylocentrotus purpuratus]	1e-14	:		:		:
133464	22.43	7.72	-1.53876	7.87907e-06	D	17.33	14.84	-0.223781	0.505981	-		predicted protein [Monosiga brevicollis MX1]	:	retinoblastoma binding proteins 4 and 7 [Oikopleura dioica] &gt;gi|18029281|gb|AAL56459.1| retinoblastoma binding proteins 4- and 7-like protein [Oikopleura dioica]	1e-122	:	F: 3-hydroxybutyryl-CoA thiolase activity; F: 3-ketopimelyl-CoA thiolase activity; F: acetyltransferase activity; F: acyl-CoA N-acyltransferase activity; F: acylglycerol O-acyltransferase activity; F: acyltransferase activity; F: azetidine-2-carboxylic acid acetyltransferase activity; F: benzoyl acetate-CoA thiolase activity; F: C-acyltransferase activity; F: carnitine O-acyltransferase activity;…	:	G-protein beta WD-40 repeat [IPR001680]	:
133527	12.54	2.01	-2.64127	2.43496e-06	D	2.89	4.14	0.518561	0.509265	-		Protein kinase domain containing protein [Tetrahymena thermophila SB210]	:	hypothetical protein [Paramecium tetraurelia strain d4-2] &gt;gi|124399424|emb|CAK64916.1| unnamed protein product [Paramecium tetraurelia]	3e-39	:	B: protein amino acid phosphorylation; F: ATP binding; F: calcium ion binding; F: protein kinase activity; F: protein serine/threonine kinase activity; F: protein-tyrosine kinase activity	:	Protein kinase [IPR000719]; Tyrosine protein kinase [IPR001245]; Calcium-binding EF-hand [IPR002048]; Serine/threonine protein kinase [IPR002290]; Serine/threonine protein kinase, active site [IPR008271]	:
133528	21.44	0.01	-11.0661	4.2032e-19	D	0	0			-		nuclear LIM factor interactor-interacting protein [Phytophthora sojae]	:	nuclear LIM factor interactor-interacting protein [Phytophthora sojae]	1e-174	:		:	NLI interacting factor [IPR004274]	:
133529	21.44	0.67	-5	2.17619e-16	D	0	0			-		nuclear LIM factor interactor-interacting protein [Phytophthora sojae]	:	nuclear LIM factor interactor-interacting protein [Phytophthora sojae]	0	:		:	NLI interacting factor [IPR004274]	:
133559	3.3	0.01	-8.36632	0.00230584	D	1.65	0.01	-7.36632	0.053208	-		predicted protein [Nematostella vectensis]	:	predicted protein [Physcomitrella patens subsp. patens] &gt;gi|162664922|gb|EDQ51625.1| predicted protein [Physcomitrella patens subsp. patens]	8e-41	:		:		:
133568	16.17	5.7	-1.50429	0.000225886	D	37.56	30.03	-0.322793	0.167241	-		ubiquitin carboxyl-terminal hydrolase [Arabidopsis thaliana]	:	UBP12 (UBIQUITIN-SPECIFIC PROTEASE 12); ubiquitin thiolesterase/ ubiquitin-specific protease [Arabidopsis thaliana]	5e-108	:	B: ubiquitin-dependent protein catabolism; F: cysteine-type endopeptidase activity; F: ubiquitin thiolesterase activity	:	Ubiquitin thiolesterase, family 2 [IPR001394]	:
133569	39.26	15.43	-1.34732	6.24188e-08	D	49.12	36.25	-0.43833	0.032678	-			:	hypothetical protein LOC100158533 [Xenopus (Silurana) tropicalis] &gt;gi|183985676|gb|AAI66192.1| LOC100158533 protein [Xenopus tropicalis]	1e-46	:	B: metabolism; F: catalytic activity; F: long-chain-fatty-acid-CoA ligase activity	:	Cytochrome c heme-binding site [IPR000345]; AMP-dependent synthetase and ligase [IPR000873]	:
133577	26.39	7.04	-1.90634	1.20941e-08	D	0	0			-			:	PREDICTED: similar to ALG-2 [Ornithorhynchus anatinus]	0.03	:		:		:
133587	3.96	0.01	-8.62936	0.000636187	D	1.65	0.01	-7.36632	0.0533618	-			:	-	-	:		:		:
133639	12.21	5.37	-1.18507	0.00900057	D	40.86	24.16	-0.758069	0.00119022	-		eukaryotic translation initiation factor 2 alpha kinase 4 (predicted), isoform CRA_a [Rattus norvegicus]	:	PREDICTED: similar to Eukaryotic translation initiation factor 2-alpha kinase 4 (GCN2-like protein), partial [Ornithorhynchus anatinus]	1e-67	:	B: protein amino acid phosphorylation; C: cAMP-dependent protein kinase complex; C: protein kinase CK2 complex; F: ATP binding; F: cAMP-dependent protein kinase activity; F: cAMP-dependent protein kinase regulator activity; F: protein kinase activity; F: protein kinase CK2 activity; F: protein kinase CK2 regulator activity; F: protein serine/threonine kinase activity; F: protein-tyrosine kinase a…	:	Protein kinase [IPR000719]; Tyrosine protein kinase [IPR001245]; Bipartite nuclear localization signal [IPR001472]; Serine/threonine protein kinase [IPR002290]; RWD [IPR006575]; Serine/threonine protein kinase, active site [IPR008271]	:
133653	18.14	0.01	-10.825	3.52402e-16	D	2.06	0.01	-7.6865	0.0258345	-			:	hypothetical protein BRAFLDRAFT_218863 [Branchiostoma floridae]	2e-23	:	F: ribonuclease P activity	:		:
133671	17.48	8.39	-1.05896	0.00392832	D	13.21	11.74	-0.170198	0.656435	-			:	PREDICTED: hypothetical protein [Vitis vinifera]	5e-08	:		:	G-protein beta WD-40 repeat [IPR001680]	:
133704	20.45	6.71	-1.60772	1.09614e-05	D	7.84	6.21	-0.33626	0.509881	-			:	conserved hypothetical protein [Ixodes scapularis] &gt;gi|215501501|gb|EEC10995.1| conserved hypothetical protein [Ixodes scapularis]	0.001	:		:		:
133724	35.3	10.73	-1.71802	7.0772e-10	D	94.1	53.85	-0.805248	1.378e-07	-		VCL1 (VACUOLELESS 1) [Arabidopsis thaliana]	:	predicted protein [Physcomitrella patens subsp. patens] &gt;gi|162671079|gb|EDQ57637.1| predicted protein [Physcomitrella patens subsp. patens]	2e-134	:	B: intracellular protein transport; C: cytoplasm	:	Vps16, C-terminal [IPR006925]; Vps16, N-terminal [IPR006926]	:
133752	180.13	43.61	-2.04631	7.93341e-59	D	13.21	13.81	0.0640829	0.87528	-		Avh_265	:	hypothetical protein [Dictyostelium discoideum AX4] &gt;gi|60462812|gb|EAL61012.1| hypothetical protein DDBDRAFT_0191700 [Dictyostelium discoideum AX4]	1e-25	:	B: glycolysis; F: glyceraldehyde-3-phosphate dehydrogenase (phosphorylating) activity; F: NAD binding	:	Glyceraldehyde 3-phosphate dehydrogenase [IPR000173]	:
133754	39.59	8.72	-2.18274	1.19444e-14	D	0	0			-			:	-	-	:		:		:
133770	12.54	0.01	-10.2923	2.68279e-11	D	0	0			-			:	-	-	:		:		:
133792	1623.11	795.03	-1.02968	3.22961e-189	D	0	0			-			:	-	-	:	B: homoiothermy; B: response to freezing; F: ice binding; F: phosphopantetheine binding	:	Antifreeze protein, type I [IPR000104]; Phosphopantetheine attachment site [IPR006162]	:
133795	8.91	2.68	-1.73319	0.00301448	D	22.7	24.16	0.0899282	0.764867	-			:	outer dynein arm docking complex protein ODA1, putative [Tetrahymena thermophila] &gt;gi|146145983|gb|EAR91604.2| outer dynein arm docking complex protein ODA1, putative [Tetrahymena thermophila SB210]	0.0007	:		:	EPSP synthase (3-phosphoshikimate 1-carboxyvinyltransferase) [IPR001986]	:
133820	192	61.72	-1.6373	2.15434e-46	D	63.97	91.82	0.521413	0.000540412	-			:	selenoprotein K [Xenopus (Silurana) tropicalis] &gt;gi|189034057|sp|Q01H83|SELK_XENTR RecName: Full=Selenoprotein K; Short=SelK &gt;gi|116000231|emb|CAL50708.1| selenoprotein K [Xenopus tropicalis]	0.0003	:		:		:
133840	250.06	40.93	-2.61104	3.43955e-109	D	59.02	104.6	0.825607	1.83618e-08	-		Os11g0637700 [Oryza sativa (japonica cultivar-group)]	:	unnamed protein product [Vitis vinifera]	9e-51	:	F: nucleic acid binding	:	RNA-binding region RNP-1 (RNA recognition motif) [IPR000504]; Prion protein [IPR000817]; Eggshell protein [IPR002952]	:
133853	14.52	2.68	-2.43774	1.14e-06	D	2.06	1.38	-0.577976	0.580018	-		extracellular dioxygenase [Aspergillus fumigatus Af293]	:	hypothetical protein An12g07430 [Aspergillus niger] &gt;gi|134080521|emb|CAK46368.1| unnamed protein product [Aspergillus niger]	9e-52	:	B: aromatic compound metabolism; F: catalytic activity; F: ferric iron binding	:	Intradiol ring-cleavage dioxygenase [IPR000627]	:
133877	4.29	0.67	-2.67874	0.0089827	D	0	0			-			:	putative haustorium-specific membrane protein [Phytophthora infestans]	2e-05	:		:		:
133901	18.8	8.39	-1.16399	0.00113866	D	4.13	4.14	0.00348899	0.987999	-			:	trans-sialidase [Trypanosoma cruzi strain CL Brener] &gt;gi|70885478|gb|EAN98294.1| trans-sialidase, putative [Trypanosoma cruzi]	0.3	:	B: ATP synthesis coupled proton transport; C: proton-transporting two-sector ATPase complex; F: ATP binding; F: hydrogen-transporting ATP synthase activity, rotational mechanism; F: hydrogen-transporting ATPase activity, rotational mechanism	:	H+-transporting two-sector ATPase, alpha/beta subunit, central region [IPR000194]	:
133907	3.3	0.01	-8.36632	0.0023119	D	6.19	4.14	-0.580309	0.336001	-			:	hypothetical protein BF4431 [Bacteroides fragilis YCH46] &gt;gi|52218575|dbj|BAD51168.1| hypothetical protein [Bacteroides fragilis YCH46]	0.7	:		:		:
[truncated: 9,896 more rows]
