# Supplementary material for: A Myb Transcription Factor of Phytophthora sojae, Regulated by MAP Kinase PsSAK1, Is Required for Zoospore Development
Source: PLoS One. 2012 Jun 29;7(6):e40246. doi: 10.1371/journal.pone.0040246 (PMC3386981; doi:10.1371/journal.pone.0040246)
Supplement: Table S2 — The predicted Myb TF family genes. (XLS) [file pone.0040246.s002.xls]

## Sheet: Myb TF family predicted genes
Table S2. The predicted Myb TF family genes
No.	Protein ID	Name	Ptotein	Length	Site(s) of the Myb DNA-binding domain(s)	mCY	mIF1.5h	Down regulated in both stages
1	Ps127204	PsMYB-like 1-1	MLQSERVLGPRWSLKELRTFYILLKAHGRQWEKLEERLPLRSGAMVRALFEMHRGYLSLPEASVEGFCAIMMDHYEMQDELQQQRDSANQRPPQGLKGQDADGDVEMADVKQEQQEQQEQQDEPAARSRKKRRLDKLLATDQLATLRIRAEGDVQVEDQRTAGDTTKQRGRKNPMPTRSRVWLPRELG*SGLGKVQGARFDLPWTHWFYSYVDVDFFRHNEFIECLSGMGLGKVRDERNKRIFVCG	246	9-54	-	-
2	Ps129090	PsMYB-like 1-2	MASAAVLKSARSHPKLLSLQHV*AFLCGGDAPMTPLGNDAPLFAATVSPRDPAAKLAAASASPSSSKSHQQGPAFASHRVCIPSSASS*AS*E*ETEDVSRAAGSSSKPVKGNTGRWTEAEHKLFLQGLETFPYRAWKKIATLIKTRTVVQIRTHAQKYYQKLEKEEARLKEREAQDRAVIAAGAAPPSPSTPTSPASQKKKMHLMRKRKCSMLDMDTETDSDAAVLPSVPKRLAREQPLAAHMSPKQKVSSLSGNKVFFGNPMDARFMFGRNIKSHAVMQPPHQLPLDFADAAAEAMILDFAEDKTLADYSLDCADQTLSSIDN*LLQLTEEELEWFSSTEQPAATTETKVEAAASPDSEPFSELDTAALGGDNFAAELCL**FVLDPEKFLSSYFAP…	403	118-164	U	D
3	Ps155681	PsMYB-like 1-3	MEDAAVDVTRQAELVVMDCLKSWNCPRALDAFMEKTSGTHASAIASERFSNDMELKKKDKDTDGTSDNKESSSRRRSSSKDGEADAAMEWTKDEISSLKKAIKKTSGVEDKNARWKQIASLVGNAKTKKHCYLKYKELKQEQTSAAAKKASPRPREAKSAPIVSDMLEVEDCEDMGLLLDQPTKGRPARATSNIGTSFTGGTTRIPTASDVSAVQQLLFGANKKAFSSHWDEQGFVFSTVRDLQYGLVQHQGGPCGILAVVQGYVLRFLLQHAPVDWKNPGVPHQERALVQALAHILWEAAQTSRGDNHTPAECVVAVKDNNGGGQRKFMAGLKLHVATSEDQARQIFTAHLPQFMESTGSGLVQFVVSVLVTKGVETIKSEMDQLALESGGQLIGAHD…	556	87-139	-	-
4	Ps155908	PsMYB-like 1-4	MRTPSSASSSRRASISSVTSSGRWRKDQSLQDVAASLGQRTPERSQPSEEGAPPRSRQLDFGSV*ADV*EQTQEEGGKAEAVDIQTHVEGQAGDGEEEEAAAVVVEEVKMPVQLLDVDREDEEVPSPESERADGDAADVRPIRGRRATVFWTEDEEEFLRQGVARYGIGKWKQILIDGAGVFSSHRTNVDLKDKWKNLQTPRQSSRKRRRAPGSLTPPAEPGRTVARVVKQNAVVKSLPGEVDEEHRVEVENSDVDERATRDHATTVSAEPAGSVELKIATNKSFPEVIGLDSRMLFEDNERLSQCIRKNGPEFFVVLDESPEEFV	326	150-201	-	D
5	Ps156164	PsMYB-like 1-5	MNGGRWTEQEHQSFLAGLRLYGREWKKVAAKIKTRTSAQIRSHAQKYFAKLAR*EVRKHSGLSMVMPGPVGYFSDGGSSVAQNSG*DADASDASRQMARGGYTGQAKGTAAILIAPMGSAVSGLYKQTTGATKKRSRAVVAGFDSQFGMGPNTSSYPYKLQKRLNDASRVECLPSQEELLAKASPNLRHRLSSLIEAELCALQVLSCYAMLQQQDQISAPRQKVKRQGRPRKLATATTATGSATASSLGLSMLSTEQIPPTSSIY	265	3-48	D	-
6	Ps130750	PsMYB-like 1-6	MVSLFGKKKEGRTLRPRVRRATPLMDVGLAVILGAVTGVYIFKDTLQRWQISEGEYVAAELRGAQRQEDAVEMSDVAQILGLAGPKSGANGAAASELDQLKPTGASPAVRGKQSGGASKQKKLTGMQREVLELLESNHRASHALYQGFGKTTLKQKWQERKKSPAVKWLRKSFRNPARAGLPGESGEEGLVLTHWGKAHVEQPDYVFARFNVKCDTTSYTDEEYEAALANHLDPMMKWTKEETDLLLKLCQRFDLRWVVVTDKYNSNPIAKSAPRSMEDIKYRYYEATRLLSEYRDKKTRGELEKKAAVATPAATSAGAPATEGTPAGAATAATPAAATVETGGATSTPSTPVLDTPASSTSEHYRFNIAYEKQRKRQLDLTFSRTAEEENEIRRLNDE…	631	235-288	-	-
7	Ps131312	PsMYB-like 1-7	MTISRSVYNQLFEQAPDAAGGGSKEKVIRLRPTEAKAGAVVMSAKSKIQMWTKEEHERFLAALEKFPAGPWKKVADFIGTKTPRQTMTHAQKYRQKIHRRQRGLRNQKKTTNSNSNNSNVATPETAAAATSANPAPVDTKADLKGEPKAIVSPYGVADLQLKPGSEAAVAAAAGATNDQLLNILAQQATTIQGKPQAEEQAEPMEVDSAVTVDTSASPEADAAAAAASQGSPSSGNNNNLPSLAEILHLGGAEAQAAAAAQAEKAQASPAKVEEEEKKKTEEVKTEETKAEAEEITTETAAEAPTSTQNRPEDCKCNCQCSAHGGKKPAVEETTTQPRPEES	342	48-94	-	U
8	Ps131313	PsMYB-like 1-8	MTISANVRKELFEMTNSEGKLIRIKPTEAKAGTTVYSSKQSQPLKMWTQEEHEKFLEAMEKYPAGPWKVIAAFIGTKTTRQTMTHAQKYRQKISRWRRGLRHKGRKQAG*GSQHSEADASEYAAKENLFKAIEYVSSDEMQQQQQRQLQHQHQHQLHHHQHAGRFPSANANVSPARSLTGVPGHEAPRSELFRLAELASIEVMKQEPVAVPSAPSSPPDVEMADMSSPVVIKQCPEEVVAPRAASVDFGDKIRKMEWGSNQSGFIRPSPEWCMQKTEVRLSPLRASPDGSPFPARKFGGVLSAITEMSYQNAQNRLPLPLPATTPMHPHGLLSPIRVAGGAEERKMQQQQQCGAFRLPPLNVASGQAPSVYSIPPLRSKIDPSVLSGRAYYTTTN	395	44-90	-	D
9	Ps156260	PsMYB-like 1-9	MSCATAAPKVRRDCSRPRVSREGEGVWTPGEHARFLEAVELYPHGPWKLVAAYIGTRSTRQAMTHAQKYRQKLERRRRGLRTPHSRRPKAVSVEFSHEQSPPSFEALMMAEAFVLGDALRGPDAWCTVEPMPITSGGAALLQTEGPDVVWVDECLSLLVDGFSC	164	24-70	-	D
10	Ps131337	PsMYB-like 1-10	MTITKRVQKELVQAVPPADSQLLKTLRKSSRAQRAAAAHKTRTAAEKNKGKAWTREEHERFLVALDVFPSGPWKAIADYVGTKDSRQTMTHAQKYRQKHERQQRGLRNKTKAKKTKKQAALDAGKFSSTEMQPACDTTVAASEQDAPALDVVMAEVTDFSVFAAPPPAPALVKQQSDSPRSA*GANVVGSDPFAPVVADGSLFSLALDAGAAWLGSKTDSDLMEIFADYNEPVSETVWPQMWSTNSLEEIVASCSQFDFLGD	262	50-96	U	U
11	Ps131350	PsMYB-like 1-11	MISPVVMQELLAVHQVLHYLPESQCTEKGWTPHEQQLFWVALTTFPQGPWTAIAEYIGTKTTRQAMTHAQKLRQKLKRWNTRLRSNPAVSSLMDAVIVTSDGNVTVSASADPPTCVSMPPNTMRQDRWW	129	27-73	-	-
12	Ps131351	PsMYB-like 1-12	MISPEVMKELLSVRQVLHYLPASPSTDKGWTAEESQLFWMALIQYPQGPWTSIAEFIGTKSTRQAMTHGQKLRQKLKRWNKRLRRNPAVGLLMDEISVSPDGRISLGSSPLTVHPAVRKTATHTRGGQPVDNEGPVVPRRGREAGRAESGQCRLWFKRRRVDANVHGAD	169	27-73	-	-
13	Ps131353	PsMYB-like 1-13	MISPEVMQELLSVRQVLHYLPESASTEKGWSEHEQHLFWVALAQHPQGPWTTIAEFIGTKSARQAMTHGQKLRQKLKRWNERLRSNPTASMLMDGVDVSTSANVAVTAGISVEAMPTTTEAAMISTDCSGFQSGFPVDGVNIVEMNGLHVTDANIMGSSCVAGSSIDTTQQFTVGAPSQYAHASAAHPTLSEDTARVVGLMLSESSEEVQLTDIS*PEILPQHLL*LLEILS*DLNELSHHH	242	27-73	-	-
14	Ps131388	PsMYB-like 1-14	MKKGHRGGGAGTQPSEREEREACLHPCSFANSTRSLDPSQPAMHPGFDRPAWQQPAYPERASPPPPPPQSQTGWFPLQQDAQQQPQQPPPPQQSPVAHSQPQSVWLQDGAASASKYSAASASKYSTASSPTQDQRVYASSPMFASVPAPTAPYAWTQSPPTMARPSQFIPSQTYLRPPEPELYDRARDSQLQDQRPQAQTVLRRNKQIAIGRWNSEEHQWFLKGLEMFQGPAWGEIARLIGTRTSTQVRTHAQKFFTKLARLNQTMPYFEVQIQKERARLVAQGASVTPTAQSAPSNAALAATLSPRKRLASASNSPRQSLKRFKEEVEATTSPTYAAAAQARYPQAAYDMKPRVYTGAYSPAVSPSGGPEAGKEWPQQWTAEDGRQWPVASPTSTTAS…	433	210-256	-	-
15	Ps131444	PsMYB-like 1-15	MAISDQVRSQLFQSAPSPSPMDAKPQAIRIPTTRGGSTRGGLVPKSPGAGRGLWTPEEHLRFLEALDKFPAGPWKSIAEYVGNKTARQAMTHGQKYRQKIARRRRGLKKIVRDLQFAAVDVQDSDGNGQEATEASARLSIDSNPMDLSDRDFAAFVASLDLAEELQHELVGDMNDSPLVVAAAVEPIEELPSLSLDALDVDVPAPPASVASDCGLPTTTAQQDVHHWVVMDRADASSEEFSLALAEAFQAGNNAAAEDYAFARPLPLPEQLLDEYCQVQMGLEPLVANHAALDGLEFDEFELR	303	51-97	-	D
16	Ps131445	PsMYB-like 1-16	MISPKVMSELHQAKLVPTQFTVPKPGEHAWSPAEQRRFWEAIQRFPQGPWTAIAAYVGSKSTRQAMTHAQKLRQKLSRWKRRVRSDSVSSACSTGSNNSSASASVTTPVEGSGDGPQSPPVSPTEYGEISKLSIMDHIQEEE*EKKSLG*DCEPMYIKPEFKDEVHQFADHDQVHDAH*RYLEHLLTDIEPVLEHVAHFTNGGHGHGAADATRPVSTTDYGSEQAVYFTHNVDMAASEQKTMELSWNHHHHQQQHHHQDPAYYQGHYYPGHHQQPQQHNGSMHHHYSPTEDEDRHHHHQQQPNYHHHL	308	27-73	-	D
17	Ps131733	PsMYB-like 1-17	MTDINENETNSTSAHFVFAEPDTKQKVEQAERGAGVATAVQSEQTPKRRCRQRLCRFSASGACTKGDKCKFAHEKRPKKSKKRSGDEEAPGGLVLGADATTDSQKAKPAKQPDPSKSAAAPRQNKRQTRARKCKRFARNKCRDGDKCKFSHKIKGVDKVEPRRAVVVQLGASTESANMVTNADNDEWSDAQQRALDQALKKYPASTEKEERWTSIANAVDGRTLNECIDRFQLLCDLVQRGVDVTTSVTANSSESEKGPALDSRIIAPEERITIETKPELKGTQISLEDLFLHKVGTLVAHRLVCQVQCDNCPLTFDAILSLDSAEIQKWCPRCSVLHYVRMRPVFAHSQGDVLAYVDTENCWIADVLPSDMLSTCLKCGCEALLESVAPGHRSEQACF…	610	184-235	-	U
18	Ps156477	PsMYB-like 1-18	MTFRVSYRVPAPPPPQPLPGKSKAEHGVGQHGDLSKLKSNKKQRSNSMASTRPGAPGSSSAHATTASAGVKRKLESQLGGIKSGSQKEQRVDLEGIPVPDVSEFA*DFWGDTNLDALDSAEW*PALLSGILGSGVGTGTGASSTASSSGTASSGAGVSATPGGSGAVGSGAGAGAHEEAGHSKTGSQKCTKKSKSATGRARKSSMSSDSGRDAWSVH*IVLKKLFDLYGANWTLIAQVFNSATAVSRFVCKKRSPRQCYDRYGKIISGSLTTSSTASGGSTATSKDSKSGASLKAQRAAAAASVAAAQLTPIVLDARIGLPHSELLLSFPLRHSLPGLPPPSFMSAPSLVEMTLAHRKKQAAVEAAGKKATTSSTTTPSGGL*LKSIKTSFDAIIQCMK…	784	212-271	D	D	Yes
19	Ps132292	PsMYB-like 1-19	MPRPPAKASTVGVSSPPATTAPTQAQPVSHMQRMKEEAEMQQLQMQQYQQVQQYQLQQQAQLQLQQQQQAQAQAQLQQQQQNQLQYTQGMSAASGTLGQSATANNLVSVAVQAATNAANAAATAGGATAGGGYAFPRNSPEFACENVGERVKGKRRKYCPHEVTALVLGVQRYA*SCPWSSILRDPHLGHLFHGRSGVDLKDKWRTLIKTRPELAAYTENRKNHRKYRPFSATEERALLEGVKKYNGQRNVWSLILIDKELGPQFNDRSNVQLKDKFRTMRRAGATSSLLVSGGGPVGAGAGTASRRTSAASTPTSDSAATTGTSVATSATTSRTQSSSAALTAAVSAAVSGSSRAPSTVTSASQQAAALLVQNSNAATAMFADPNLYLAGSFALPPHM…	818	228-282	D	-
20	Ps132941	PsMYB-like 1-20	MTISSVVQNGFFHDGNQLIRIPPRSAEKVTAARRRARLAREKSKKRLNERSRLLWTSEEHERFLEALEMYPSGPWKVIANHVGTRSTRQAMTHAQKYRQKIERRKLKQLKLSTVGIPKLDELLPCSPTTVDCIRFEVPTESKLEEESAVSDL*EVERALTMEFLDEFQPLTMDCEEPLLTGLAAFS*DPLWLSLGTISASVATSTAPEPAVWDSEILSL	219	52-98	U	U
21	Ps132943	PsMYB-like 1-21	MTISDVVQSGLFEGDS*QQLIRIPIRADENAGTRRRRSRRLDPPSERSRMLWTTDEHDRFLEALELYPSGPWKVIADHVATRTTRQTMTHAQKYRQKIERRKQKERRGSIDSAHSESSLLDGADQTRAASMTEPMDMPP*AMEHAVLLEFLDNFHPSEIDHT*PLPYSRDSDYLLHV*SSTAPIDPTFRGLHL	193	50-96	-	-
22	Ps132945	PsMYB-like 1-22	MAISDVVQSGLFEGDS*QQLIRIPIRADENVGTKRRRSRRMDPPSKRCRMLWTTAEHDRFLEALELYPSGPWKVIADHVGTRTTRQTMTHAQKYREKIERRKQKKRKGSVVRLKTAPESSSSPAGALL*AKERAVLMEFVKNFQPSEIDIVNQPQHPYTQGSFFLLNVCV	170	50-96	-	-
23	Ps132946	PsMYB-like 1-23	MTISDVVQSGLFEGDS*QQLIRIPIRADENAGTRRRRSRRLDPPSERSRMLWTTDEHDRFLEALELYPSGPWKVIADHVATRTTRQTMTHAQKYRQKIERRKQKERRGSIDSAHSESSLLDGAGQTRAASMTEPMDMPP*AMEHAVLLEFLDNFHPSEIDHT*PLPYSRDSDYLLHV*SSTAPIDPTFRGLHL	193	50-96	-	-
24	Ps132964	PsMYB-like 1-24	MTITRSVQQEFL*ESKSLICIPCSSTSTHSSPMASAALQPREPPAAIGLHVPLPSLLQMPLPLPTPSASPTRTAESTKGERWTEDEHERFLLGMEMFKAGPWKKIAGVVGTRDARQTMSHAQKYRQKIKRSKLGLPTPEHARRVDHGVVATSSTTKRIRTMVSTDVAPTGESRARSGRSRHVSLGDQLPREALDARERVTEELATGLIPAETMHATSTAADNVGSSERTSDNVHVVVGAAIGRAESPSQAPSLDAALEPLDANVLVVQDSWLGPDELWAFLDGRPASELDVAGACSSS	298	80-126	-	D
25	Ps132965	PsMYB-like 1-25	MAITADVKSQLFQPATAGGELIRLESPPPSPGSSSSSSDSEKLSPGSTNGRAWTAEEHNRFLEGLELFPSGPWKEIAAHVGSRTTRQTMTHAQKYREKIARRKRGLRSSAKTDSRSLKRRRDQKQHKRDAASPCSVAAPFAPTSARRGVDPMDFHGCFMPAPIVTLPSQCQQQQQQLYPYGAGPEAEFSNFAAMLCDFDPLPMSEEEIDLILEAAMVPGPVHHHTGVVL	229	50-96	-	D
26	Ps132994	PsMYB-like 1-26	MAEQQHLRSQDSKFDVSKKDVTTVSSNKEDKPETSEDY*LRLSTSSIIELDRKDLLIVKDGTVRLAESLDREQQQLGANGEVVKASGTWTKAEHERFLRAMETFPKGPWKAIAEMVATRTVRQTQTHAQKYREKLARRMRGLRNRNGTLQTPPMAMVQGMVGYPQHAVSPYGNMQTRVYQHPSTMGYTSMPAHVMTPAMTSMAAPPILLARATSLPAMPSSSFHHHHTSYVSAAMPPTLVSTVSSDFSQLSTSTISSAFIGNPTYPSSWEANAAAVEIKPTVPDFDESMDFLMDVYSSNPSQISTSVPAVSSTMTVTRTACIARTPQTPTPSLATKALKRHPGYDVKLFDTSSVN	355	87-133	-	D
27	Ps133514	PsMYB-like 1-27	MTITESTRRQLFQTTRNRPQLIRMDQMRHAPQQAKAKARAAATNPSPIALGTWTVEEHELFLAALELYPSGPWKRVAGCIGTRTPRQVMTHAQKYRQRLQRRAASVTATTTVREAPRPAAKKVEARVLSVVVSPMPMPMPPAVATGEIQVEAGICLTNGGAHTATFADELPSSGHFPLLDVDFDFLAQLASDLMFDSVDVSLPGSDLEPLQL	212	50-96	-	-
28	Ps133517	PsMYB-like 1-28	MTITESTRRQLFQTTRNRPQLIRMDQMRHAPQQAKAKARAAATNPSPIALGTWTVEEHELFLAALELYPSGPWKRVAGCIGTRTPRQVMTHAQKYRQRLQRRAASVTATTTVREAPRPAAKKVEARVLSVVVSPMPMPMPPAVATGEIQVEAGICLTNGGAHTATFADELPSSGHFPLLDVDFDFLAQLASDLMFDSVDVSLPGSDLEPLQL	212	50-96	-	-
29	Ps133520	PsMYB-like 1-29	MTITKVVTSDLFETGPANQRRLIRMNQRFSGCGDNRNRKSSRIGWWTTEEHDKFLEAMELHPLGPWKKIAQQIGSKTTRQVMTHAQKYRQRIKRRETRKTRGKCEQLKKGNTATSKSENRDVIHEVAV*EPLNLLLQLEVIALEPLPLETTESLAEEVSAADVLLFDELQHLLDSGIGRDSRAMELECIDCDELVEVLLVPAIN	204	43-89	-	-
30	Ps133830	PsMYB-like 1-30	MASASRVPLLVKSKGRKPSRLPIAPRAKPSSAPRAKRPAPAESDQPQSNEAETVNTPEPKKTPEKPASTAQKAPPLGAQKAAPTVRIAASKPTVATSPSVAKPAGAKPAAKPAAINAGASPSTPAAASTAAQPRRAGGIAIGGSLSVTSPSAVLKSPATRPVPTVRSPIVLPVQRRPERLAKITSAGPVYRASPVMRPRAGSIGSSPAARPRAGSIGSSPGMRPRGASIGSWPAANPMKQRLLRKLDIKPHQSPRRSAMQQQQQQTFRSQDGPASPLMLGGKPAPEISKDVPEVQLDSQQSRRATATKTTRARTAPAKKTRPAPVKRRKTGETTSEQTSPGSAKPRRRSLRNTVKRSQSYRETDGSSTSGSEP*DHDEDVNP*LDLPEDEMNVYVPARE…	753	606-651	-	D
31	Ps134946	PsMYB-like 1-31	MPQFSLPSLHSFGKPLLTKPEVSLAPQHYEEENQYVATRQQLQQQQQQRSADSSPARQTSPSPNSRRIAPAPADEEEAEQEAENTPASTRSGGAATQSIRGGRWTADEHERFLEGFRIHGHKWKRVQQVVRTRSVTQVRTHAQKYLLKVAKLKAEKKQGAKTAEMTTLAAEQPSTATAAAAAGSVDGSNTAPSTPEHGANNDSPRKTPRKKVRRLEHGNCDPVDQEYIAAAATTLCFLMSQKIDSLFDTRHEPKLDANNGDYEPYDCYASQPAAQPDAERSGSRKRSYMHFITEQQEDYASYDPAHGEPSSYTIEGSKLCS	321	100-148	-	D
32	Ps135765	PsMYB-like 1-32	MKRSASAPIRARARTRYASVLESALVGLGREDAVVNSTRKPRKKRRVETGHTPTRGLEHARSAPVTRSKAAEEEEEDPFASFKLLKPHKKTKKRREERENAFNSFSPAVTRSAAKLKIKHKRRHAGVLEMMTRTPVTRSMMKKKKWKSSSLEKVEETGVEMDVDMKMDENEEEEEEKDVVVQKKLSFLSPMQSPVQSPVKEKKKKRKEKKVEMEKGRKENKKPMKEGARVNRKAAVMYEWRVEWPPVLEDGEEGVERAQLVMIGQVDGENARFVVGKREGPTKFTSKDGQYVSLAGKFDRAAARSGGVPRPAMELIKEGIPAYFYKRLLPFVEKSQTSAKPKKAGTKRKAAKKKAS*EEDSPPSTPI**DSASEAPYVPSPMPEDTVFETPKPKKARAA…	678	423-472	-	-
33	Ps157301	PsMYB-like 1-33	MTITPRVQSQYFQRDQELIRLAPNQDQARSLPTKRAGTPWTLEEHELFLEALECYPSGPWKTIAAHIGTRTTRQTMTHAQKYREKIARRRKAEAAASPTNKSESEVLVTSDHPRPTFEATQTYAPSVGAQTQMTHLALNTNQVMPHAGEYLDSHGQFVTQEGELEL*SVIALLETFEPLEMMSALGP	187	37-85	U	D
34	Ps136913	PsMYB-like 1-34	MASPLPSSASSSVPTSSTSAPAATTALSSSPASNATLPTSSNPVQAPQSASNVDTDPATDH*ADAVAVPRCSTWFAMDKINPIEKRMLPEFFAEGASKTAELYLKYRNYMVHAYRQQPGVYLTATACRRNLAGDACAILRVHEFLTHWGLINFHVPPHSMPPAVHSNYFLKAADSASNSAEQGPVAMLVAAKKENARRADVPLACEACGAARGPEDSFFELNAEAKKKFTSNGAAAGNANAPMATGANGKAAGVSEGKEMTVGGFALRPGSGICEECYIRGAFPEGYDATDFVLMPTVAKNLAAASKWTQEETNLLLNAVSSTRSNGAKGPENDE*GCCDWNLVASKVGTKTADECLLHFLELPLMNQTAPSGLRDSVRVLRPFTAGEALNAPVLDLAS…	622	306-366	-	D
35	Ps138282	PsMYB-like 1-35	MSLQTATQPHFSGSNKPSVGVGMWTEEEHARFLEGVKLFASGPWKRVAAYVGTRNVRQTMTHAQKYRLKAARRLREAQRKQAASRHGLHNAHRGLIGST*AALAHRSLQSPSAGGLGLGSYSKMKLPCSCTEKDCPHM*ASKIYMSIADAIEILDSNTSSKLSPISVSSSPVSP*TIGSTWLGAGDYDPFVKMQAFGS*LVPLDSTASDSDEYPTLEDCASELLELLF	228	21-67	-	-
36	Ps138283	PsMYB-like 1-36	MNAYLSTGGTVDEIKSKDELSHSTDMEVDSDTSSSYT*EGSESSPSGQSNANGMGTGVWSKEEHAKFLEAIKIYTNGPWKLVAAYVGTRTVRQTMTHAQKYRQKAARRLRGLRTKQALMRMHFGHHVSEESLMQERLRALGAAHNSHNTNYHLTCEPIRYAFPTVELPVNSCLPAAEVKHFASESETNPWVFPQTTEEPACLDAALLDVEDIDLV*LTASPTLEECATELLKLLF	235	57-103	-	-
37	Ps138847	PsMYB-like 1-37	MEAPMEEVQMQQQQQQPEQMMTPMYQQQQLPQPPMMMMQPMEGSYTAYAPPRVDTNVSMDTSSNMGDELQSPMGAASPVSQTSETNKRRERWTEDEHARFMEGLNRYGRKWKKIQTFVKTKTAVQVRTHAYGYFAKLLRNMPE*AIWELAEEMSSLPGAVLKGPGNGKRRNEPKTDEAGMEVLRRFVFSKKKSEDKKQLPAPSEAGEDRENVEMAESTPSNANSQAPTGSWSSTQRWKA*SDALLEIKRQRLN	253	88-136	-	-
38	Ps140584	PsMYB-like 1-38	MSSPTRSPGPSPPSPVPFISPASRSPTWDEYLASSSSKSSGGPYEFSFPDGFGGSIAANLPEPRETRHGLTYPPTSSGPSPSYYATQRWPPMKMTPMNQKRKASAMPPPASFPMIATHSSPPPVVVTFPLSVTRAGMKTALDMKTAAVTPR*VPNGTQVGRWTKREHELFLEGLQRFGKSWKKISSLVHTRTLVQIRTHAQKYLQKQSRAAIKADAKAAEDAAALQSQQPSKSQQHQQQQQRPFRKDESCLPQQQPRVAAGAGRQSALQVHVPRVPTPPVRQWKSPPAGDRNNTFVPLAFPSTLSTSASRSSSMPSPRSAFQTNSVSRLDQLLQ*SSSVPVFVDEYYTSPTAIE*LLRPLYTGEQWIPRLAHPAASANYSNKRRRVGTSGPACTSAATS…	463	160-205	-	D
39	Ps141522	PsMYB-like 1-39	MGMACDAEGRAATGEQVAPPLTAGACGVQAEETKSDVEAPGLNPEETAMILTSLSKGFSGGGSGSGSGVAAPVAGSPDSDH*DMGELS*DEDSEHRRHFTAIGGVGKVHRVQQINFDGPKGSKLDFT*AGFSHCFRNESNRVKSLVTKHISIEELRAHFDRPIIDVAKDFGICITLMKKICRRNGIKRWPHRQIRSLSKSIASMEAAMLSAHGSEREKYRDQIVNLKMKRESVIADPNKDSSMRPKTSPPSLVHGESSSHRASSHHASSAPKLTPRPGDEAHATSQGYPVTPTVKMENLAVSTPHPAPTSSTSTTGPSKGGRWTSEEHAAFLEGIRLYGKDWRRVAQVVMTRSAVQTRTHAQKYLLKFAGRFPFDTDGVLKDHHPAPVQTQYSSSEKPA…	520	322-370	-	D
40	Ps142552	PsMYB-like 1-40	MNAVAAGSSSPVPSSKPKAKPISPTAKGIWSLEEHDRFLEAMKLYPKGPWKSIADHIATRSVRQVQTHAQKYQEKVSRRLRGLRKSKKKLVRPEHRI*DTMELCKLVDCAAEKLVAASKKSSSRASGPKLEPLQKKNLVKEEPAEAHSSPRGTDVEMKT*FLPLPFLDFG*IDLDPVHIPTVSESLDFLIDYLSI	195	27-73	U	-
41	Ps142553	PsMYB-like 1-41	MIMMPTSTHGSSLVIASPAPTTPITRGLWSEQEHEQFLHAMKMFPTGPWRSIAAFIGTRSIKQVQTHAQKYQQKINRRRRGLRKQKKKFVRPEHRVDAHATGCIQRVKNFTMQGSPRSPSAFPVGAMSPLSGSFGQLLTGGCSPVASDAGSSCSSSSFSGLEIDVDMDTLLSGLEPLPYTPGVSFEDVLANDAYRQDVQESIDLLLA	207	26-72	-	U
42	Ps142761	PsMYB-like 1-42	MAAIATARASTNFSVETPSPSDSAMMMLTSPTAASSVATPTISTKPNTGKRAVGVWSSEEHDRFLEALKKYPQGPWKAITEYVGTRSVRQVQTHAQKYQEKVSRRLHGMQTGKAIRLRREHRIDHDILALHTLISFPPELRNKHVRRSHPSEAKRAPVVTPAEPSAPVVKTPELQRPTIELSDKDFCPITDSDGASPSSVSSSFLF*SVFALMDADLPTLSESLDFFIENLS	232	53-99	-	-
43	Ps142765	PsMYB-like 1-43	MLKPATSSTRSIERGLWSGEEHDRFLDGLKLYPHGPWKKIASYVGTRSPRQVQTHAQKYYEKVGRRLRGLRKDRKKLVRPEHRLDEDMVQLCQLAKTKKDPSGGVDPVLASRLRAPLSSPSKVSISLLAMETTEQRTTSFQQELQQAKCSSPASPCPSASTASATTDSDAAMDVSDF*SCLDFLIEVLSGADASASSHSSSAGDLVINV	209	14-60	-	D
44	Ps142771	PsMYB-like 1-44	MPSIIRSWYPRLTSRTGVWSEDEHDRFLAAIREFPRGPWFSIAKAVGTRSVRQVQTHAQKYYEKIMRRGRGLRKDRKTWPRVEHRIG*VLEFCELMKQFNKTKSEPLPSTPKRSQRRSKKSSISPHNSPLRRCAAFALDGAKFKLELERCTRRMDAPRDLSLSIDADVSDLELPPFEEAIDFLIEIMET	189	16-62	-	-
45	Ps142772	PsMYB-like 1-45	MGTGLWSQAEHDKFLTAIKMYPHGPWRKIAAFVGTRSIRQVQTHAQKYHEKVVRRMRGLHKGRRSSSRKEHRI*DLLAACKVGEGFGVVLPNRIGSPPQKPPASPTSGPTELMVPLLLDSMAGSASPDRVESNGISDPVIVPVIASSSGQLPTIDESLDFLIERLSKAGNKAVEVEL	177	3-49	-	-
46	Ps143987	PsMYB-like 1-46	MKHGIWSEDEHDRFLLAIKEYPRGPWGSIASAVGTRSVRQVQTHTQKYYEKIMRRVRGLRKDRKTWARVEHRI*DILQFCNFMKSMGSNKVMVTSPSALKINAQVAQAVSPPSSASSSPCTSPVQFRLSLGDKCPEPEEELDAAADHRSLTIDTSAPQLDLPPLEEALDFLITVMMDK	178	3-49	U	-
47	Ps145209	PsMYB-like 1-47	MTITKVVTSDLFETGPANQRRLIRMNQRFSGCGDNRNRKSSRIGWWTTEEHDKFLEAMELHPLGPWKKIAQQIGSKTTRQVMTHAQKYRQRIKRRETRKTRGKCEQLKKGNTATSKSENRDVIHEVAV*EPLNLLLQLEVIALEPLPLETTESLAEEVSAADVLLFDELQHLLDSGIGRDSRAMELECIDCDELVEVLLVPAIN	204	43-89	-	-
48	Ps127096	PsMYB-like 2-1	MMPSQHSAAQLELPQLEAPAPRLRKERKPVCKWTEKEDLLMLKLVQKYGTRHWTIIGTKLPGRNGKQCRERWHNQLDPAIRKEPWSPEEERILRELHDKFGNKWAEIAKMLPGRTDNAIKNHWNSSKRRLKRGVTPTAAAQRKRRDSSGSESNSIGDFPDLPSPVSAGFNEVYPLNTMLTDQVDFASLYPTNFAQSPLAIQTGQLGSPHGPLCWTPTDATYNRLNALWGIPAMPNWASPDFNSPLATATTIEPRSTKVASDRAPVMNGKRLLEDALDSEQKPPPATPQPKKMKK*PSLEILANAALLQSIGQAV	314	30-76,82-127	U	-
49	Ps127211	PsMYB-like 2-2	MAKPGKNGMEAGGGRNGSTYERRAWTRKE*AIIRLVEEYGTKRWSVISDHLNGENHGTERTGKQCRTRWLNHLDPTIKKDPWTAEEEQIIEDAQTRLGNKWAEISKLLPGRTDNAIKNHWYSSMRRTMRRMAKQQNKTLGQTARGAGGSNKAAKFSTDSTPGGGTSMVELARDAMNAGNNLRHQTQGLTSTQAAVYKDCYNALIKQAEDGKGGQRGAQKSAAKKLNSKRKRKDLRICTGSVSVVESAGMFLPDTPRRVLHTQLLLQLLNTGE*FGGAIITVASTTNKSKKRHVQGKKSGAGVGELVDHPFNDMDGSFHAFEHLDIDFNEQVAEFFNMPTPQGLQPPHSLRRSPRFMSPAGFMKQDGTKFSF*LDFPTELDSSTLEFEISSENGGVLRRS…	474	22-74,80-125	-	D
50	Ps127490	PsMYB-like 2-3	MRIMIKGGVWKNTEDEILKAAVMKYGMNQWARVASLLSRKSAKQCKARWYEWLDPSIKKTEWSREEEEKLLHLAKLMPSQWRTIAPIVGRTAAQCMEHYERLLDAAQQKEGVEVS*PRRLRPGEIDPNPENKPARPDPVDMDEDEKEMLSEARARLANTKGKKAKRKAREKQLEEARRLAALQKKRELKAAGIMSSNPRVNMKKRKFIDYASEIPFEKKAPAGFYDISEEKRISSKGLDPKKAALQLDKLEGVRRDAQEKKERKQDAKRQKSLMKSNLPQVIAAVNEKNDPINAIKRTPLELPAPVVSNDELSDLAKLGMHATHAAALALENGSATETRALMGDYSATPLRSFHGGATATPSSRDVHDNIMQETANLLAMRNSATPLLGGENVELYEGT…	764	7-53,59-103	D	D	Yes
51	Ps156585	PsMYB-like 2-4	MSPHCKRAKISATSAGTPNSKLNKRQWSPDEDGALELAVQTTRANDWSAIARLLPGRCGKQCRERWVNHLSPAVNKEAWTEEEDQLIFKTRDRIGNRWADIARLLPGRTDNAVKNRYYSTMRRRGRQLRSGSHKSRSPDSMSETSDLASM*KAALAASLSCSPASSETSAAELPMGDI	178	23-72, 75-123	-	D
52	Ps132833	PsMYB-like 2-5	MTFPSAATDSPTLSSASSSVCGDSPILCAAVSGSDLKRRAWTPE*AVILRFVRECGTKRWAKIAALLPGRTPKQCRTRWLNFLDPAIDKAPWRADETQLILAAQERLGNRWAEIAKLLPGRTDNAIKNHWYSTYRRRCRQAAKLNEKAKQSQATQAQAQAQVQAQATPIANAIAIGDSMKQEQVQATSTSGAASIWSGAASASMALSVASPLSVSSPVACGGFYSCIPTLLSPLRLSQRGAMTPLPMPVTLPSPKTLFPAFQSPPARRPSSVVTLDATAPYQGPTLQNHQSAWRGLPGLQLMDNELSSCSSSCGSHTPSSVLDTPIAPMESAWTDKKRWVGKSRVEILRRQETPGRERSNSADLFLDCVEMMNPKAAATGDNNCLSLPTNET*EGSDQQ…	453	38-84,90-135	U	-
53	Ps137681	PsMYB-like 2-6	MGKKWTPGSTPTYSSFSVVSNQQQDESPWAADEHQRFLQALEQFGGGQCVSLMQAWQSITTAVGTRDIAQVVFHARLYFAQLQQLNVQKRQERQFMQSVDQRWTPDEDAAFENMLAAFSTSSVCYPWELMASRLPGKSPVDLKERYQKLCYDVARIESGQHVTMHFGQFPRHSGLPLSTKAAAIGESGRLASQMTSPRVLDSVVTLTPAEEQILVNAMAEVFVPPEAPADLLAGIASAVAAFTSSNGRLPPQRTQPLFAKEQALEVLNGLLAAQQSDPQVVLETLAVRLRLHPRALNVSAGVSFSGNSTGPSTSAEPNLHLLATTGLTFGSMLPSPLGSELGGMSFECTGTTPRFLSGFGLLSPSPGPPQAKTTTSNGTAATTSLPPLTPSGVRKANNG	399	26-79,100-150	-	D
54	Ps140839	PsMYB-like 2-7 / PsMYB1	MNRKLELMELEDGGNSNSSGGNQEIPLMEVAHHPDLSYLRATATHGGSVSSTTSSKYGSPEESFGEEDDDNNSKKAVRRKTDSNSKRPWTREENDKLMQLVKQYGAKRWSLIAMHLPGRVGKQCRERWHNHLNPSVRKDAWTAEEDYVIFECHKNVGNQWAEISKMLPGRTDNAIKNRYYSTMRRMQRQSIRKKGPMREGKSIRVASVASSPVQNNGSQVGPAPMQQRPLNGVMQPQLSPQQQLPPQRGVGFQSTFQKLFSDVPGNAARADGNSMVDFERSSMMATSLRQPTMVYPVNGGYSNGMNPDYSRPMSMTSSPCSVSPADDMNQSNQNEAFDYVPMQAQIQRLRSSSPGSVVMGTPPPSTSMGMMNSPYGSPASHMQQQQQQQSGNYMMSGNP…	513	86-132,138-183	D	D	Yes
55	Ps144255	PsMYB-like 2-8	MNPGRPPPPAGESDSGAAQGGGNRGTSPSEWRRDEHGRFMQALEHYGSGRTGGEWKLITDFVGTRTIEEVRLHGRQYLQRLVQQLPPSPEAAAASRSLSSAGNQNNPNRQNYQVPRGVELQKPRGKRSVPQPQGVPPGGSSALSAAALECAQSMSVQAPAQYYSQQFPPQYQPGSAAPRRNGQRSNPWTFQEDKAFETVLADWAGNKPYSWVKIAAALPGKTAKDVRTRYDEMVGEVASIEFGEVVPVPDSNVPSDPAANRRHGSTSTLRQRAVPPPPIEVPPRSVGKDGAVGGFPSGSSTRSRRGSASGITMLSPTFLDLLAKEAESEEKSPLPALPMPFPGLTNLPSPLFSPTLLPSGSPGFFSPGNKKSAARGQQDKKFLG*AKMEDVDAEPAGKS…	463	28-78,185-234	-	-
56	Ps144543	PsMYB-like 2-9	MKLPAMLRGHRGAVTQTQCIQLASQMHKHLQLLLQSYHLLSQGKKTPELAECRAMIEELQQRGEKALKYKNALLSKLNPATTGGVAGAAVAGPSEVEDVDASEDKPPSTDESSGAEGNSNTTENLLALRRVTRSLTAAHAAVAHPSMFELVGSQTVDELSAGFARGCSIQDRNRAIQEQMLQLDMHLIAVKKRRISKKGYTVTEDNLLAHGIKRFGTQLESFEQIRQHFLPTKKPHNLRHRYKYLISSRTGMSAVKAFHQKASPPHPRNTGWLLEEDLRIARGLVELHKEKYHFAQLAKSYLPHRSRLEIRKRWERIATRFCADLAAKGLTVPDEDSLDLAVAMKDFLEDKLRNRILRRRREAERSRLEAAMQLQQLGQAVRYAFLAQPVGGYVPSGVG…	822	197-246,269-318	D	D	Yes
57	Ps127870	PsMYB-like 3-1	MSISVSRESISKLMGELVETFPMEAEGRSSISDFGKLLFTEGQAGGAPKGDGKRVFTEIKGVPRQKQHDIMKTKDKAVPKRWTQEE*KLREAVGRHGERNWKSIAEEVPGRNHTQCLQRWTKVLAPGLVKGHWRPDEDELLKELVAEGRKNWGQVATRIPGRTSKQCRERWYNHLDPSIVRGEYSPEEDRMILDAQARLGNRWSAIAAMLPGRTEDAVKIRWKSLCRVRKGCVACVFPCLKFVCTP	246	107-153,159-204,210-255	D	D	Yes
58	Ps128670	PsMYB-like 3-2	MVVQHALDQAALGGATSAWLAAMQQQYRAAAELTAALEHRDAHGVAVAVRKLHGITQVVDEKTLLTTLQEAAQILLQAPSSAADAAPVPPVTIKQENPTTAAAGNASSQQQGKDSSIHEAEAAQALTGLRATASGATTTATITAPVITTSSARPPAVPKTSPTAPHPSFPSFAVGSPLTITAPPPQLGSPHFHPPELFTPGTARSPSTPSSLPSLFARRLLAPLASPSSVTDPGDRLTQGVAGLGYQSPMIITDQRNTIGSTIRPDTSPGSHTPVFCSSFPPLSSTSGVNSGANRPTTASPVKRKSITSKQLSVRCDAEVAAARAAASTAAAAAAADASGSLGPLGPISIPPGTPSTPATRKATPRRWTKEE*ALRSAVESHREKNWKAIAAQVPGRNH…	575	364-413, 416-464, 467-515	U	D
59	Ps156171	PsMYB-like 3-3	MSDSHAHSLLQLQRHPKCSALYATRLRRNSQQPVEPLAPSVAYLANVTVEVTTKTLGRDATTVALTVHDHKSSSTWRHLRSYAECRAFQARVLQVLSRGHLCFAECPWLFAYVQRSLPAQRRGHHLFRVAGHCPKPGVAENQRQALTRLFATLQRVLLNPLNQKCSVLMKQVAPEVITFITNRSEEVGTESLNSPTNDRPLAKTFSESFMFEINEDGEVSTITTASL*LERESAAEEEVDATATMEKVVAGQRVCCAMCALHRSRSDEQVFAGWRAETMSSRFMRLRVGAGAERVSIVAKRQQPAQPVEPQVKGVWESPALSQRVTSPLESLAVLGGRALDVVVVEHDGTPKDPFPSSPGTPGTPPRDSPVSSRTSSVCQIDLTMLDTWNLSGPAPAPS…	653	430-480,487-533,539-584	-	D
60	Ps130551	PsMYB-like 3-4	MKAPALARWTAAEDELLREAVRQHGVRRWEFVASAVPNRSEESCSARWEELQSLGVSLTRQPWTAQEDGFLSTFVYCEGAGHWTMVASFLPGRTAKQCRERWHNQLDPAIKREAWSADEDALLVTLQRKLGNAWSRMAAYLPGRTDNAIKNRWHSARFRARVQHAGFQNLMTESQAAGSSMMLAGVEPGALSLSPLDSSVG*LEGMWADVAACLLDEDPYDGDGHDGD	228	6-52,60-106,112-157	-	-
61	Ps132728	PsMYB-like 3-5	MHPRSALSRPSPKRSLSCAGL*L*LLHGTDNTRAPPNRKRHQSLTNDNNLAAASFATPSSPSERDYPPPPASYPGALRRPDLPPFSEKISASDAFQLVPSSSSTLDSRYRQASSNQVQTTEHHQ*QDNNYEEEHSHDFNNEFHGSYGGAHDYKSSFSLSQEPQDVFERRLKLDHDALSAKRFDHNVFLPPSHRSASECSPREEFLVQAFGPSGFKLHGDTSVSSNDELDGSFS*SSNNNREHDSPGHGAELADADSELKMSFNELEADIRGAMHQHPQHQQQHAARLPELVEIPQQSFPSSSHGPFGLNRSAGYSRSNQEMHRAPLFGQPQDTRPHLVQDPKESRYFPREQQHHTPSSQDKSAHQGQSKAGGSAQTPTKWLRDEDERLRVAVARFGGKN…	809	381-428,434-482,488-533	-	D
62	Ps133941	PsMYB-like 3-6	MADTATDNQPEPAPPTDSASADNFGDLLAQLLQSLPAEASRLFLMALSGLSPSESAELCRYVDRLRDEKQFRVIKAMAESTVEGKKKFILNLRKKFLVQQAKLAEVQAQEEQNMESHLKRKQALNAASRVKMLNGGANKFHSFNAVVGPDGKETNGPKLTAQHLAGMPNADGIVVGRSLSSSSVVISKEDISQVGRLLSNSHIADSEMNLRELEINKKGFIPGDNNTSTSNQ*DVSAAKRDRPESSRTLVEGEQKPTQRTRSDAGTPVATSGENTENSNGNTEPVEDPEAPTTKRWTKSQDAALRESVRIHGEKNWKAIAELVPGRNHAQCLQRWRKVLKPGLVKGHWSFEEDQVLEYLVTQGCNNWGQIAERIPGRTPKQCRERWKNHLDPAINKGPY…	739	294-340,346-391,397-442	D	D	Yes
63	Ps137135	PsMYB-like 3-7	MKRKTRSDAASPRSSRRRR*SGRSPSPAADSDASAEDAAAPAPAQAAPSGRDRAVVSRERALYFATGQRASAPAAAAAEEEQESWPGYFATARAL*NRLAAQAARKQRQQGTQDEQETPKIVWTPKRPARASVLTTDHKVKRLRDLALQTLAEHVEQLPTLEYIDATARHQVARAVVKLRRLKPEVLPLFIFPGVTEIDIPDCSNIDEDTLIRALKECTAHGLDLTTLRLGLCGRCVSDSVIDELGDSLKAVEQLQVQGCYRLSDAGCEALVRRCAPSLDSFEISCNQRITKKSIDYFCELQNLHSLTLSECPQI*ASLESLKSMKNLRKLQLNQMERVS*FICSLAKSLPELEEISIARCSQLTNKAVVGILEACRGLKVLDVSDLHHITDECFEPVR…	1004	572-618,625-671,677-722	-	D
64	Ps138655	PsMYB-like 3-8	MVAESAVKRGRDAVGAEPLADQAGEAQKKKSGGVVSKRWTPEQDEALKKAVAELGHRNWMAVAERVPGRDNAQCLQRWNKVLKPGLVKGPWSVEEDALLMEMMLKGYDNWRQVSNNIPGRTAKQCRERWRNRLDPSINKSPFTEEEDEAIQQAYEKYGNRWTQIAELLPGRTEDAVKLRWKALNPNQKTYTKLGRPRLLNT*APPVSTSPVRPKMPTTQVNLEPILSPLEDETDERMSEEDVMILNEFLRGHSNNSLGNGSFKSLLSGTSLRDLG*IDAAILRMESQSGVQPLARSVTEDSTVAKPTANPMGRPPHRMLNKMLSLGDTKSASLRSITADVEP*SWINGGLTRRLSSLSVNGEGIFEQQLVDGNQKLNSMDSFEQQLASLNDAGSLMSLP…	486	36-82,88-133,139-184	-	D
65	Ps138656	PsMYB-like 3-9	MAEPGVKREREAA*ALRSFHEVPSDAQKPREDEKGKRWTPDQ*ALRKAVEEFGQRNWKAIASRVDGRNHAQCLQRWNKVLKPGLVKGHWSFEEDSTLEQMVLQGCHSWGEVAAHIPGRTAKQCRERWRNHLDPSINKSPFTPEEDTIIQEGFEKMGNRWTQIAELLPGRTEDAVKLRWKALNPNQKVRAKPGRPKLMPGMTVNKQRSTAPPTP*VAATLMNGPITMPEMPTYSNAYPAPMPYQPNSTPITPMPMPPLHPPQMAMPHPDEPLPTTHVPMPNQYPEPIVEPLSDEVKAEDEMNDAAILKELLRSHSNSLLSFGSARGLSSFTDMSPEDLLASGELDEMFRATVSISKDRGERGRLSSTSSMMDSLTSSFKNPETLQKAVQNLDHEDKHLFQ…	494	36-82,88-133,139-184	-	D
66	Ps158810	PsMYB-like 3-10	MATVQDSPVSSAKLTELGKALDQTSISVSAPGGAQDEVDMADAAEPSQPQLLAKLPTKSPKKRGRTDSMKKMLPAPASQRHKQVTSSPQGSTTEEESAASTQETPPPPPPQQRPHAQPAKLMVKDRRGSGMGVPRAHLILNAVNQAPPAKEKSNPRRWSKHEDESLRLAVERSGERNWKAIADQVPGRNHTQCLQRWTKVLKPGLIKGHWTPEEDAKLRELVAEGKKNWGQVASLIPGRTSYTEDEDKIIVEMQAKLGNRWSIIAQQLKGRTEDAVKIRWKSLMRGRRAASKEEKSPTAASASPATAAASTVSSSPADVERPKAKPSKASPSQQKNGAPPASAATDAVLGATVKTEVAVAPETKVVGEATATEASSIGNMPSTVFVKSAQALAPASQPD…	804	154-203, 206-237, 238-286	D	D	Yes
67	Ps139571	PsMYB-like 4-1	MAPSCGARPGSAEAIAEALEANRALVSELQALERSLADAEAKLLSQTQSIRRRMALRRAQQAMDALLPRSRPMGTALSCYERDPRSRRKQIGGVPRSFIRPQPSFFTDEEDAPRKVGRPKKKPKQRAITAENDQELERAVLQSLSEPPPNADMEFLRAQSHEAFIATPATIFSPKERKVLKDFVEDYFMTRPRGYIPLQAWNGIQAWQKTRKSRQLPIERSGFACKLWYELHDSPKLRLGAWTKQEDAALRRMASGEEDPKLVNQWEEIAKRMPIPGRPAVHCLARYQTALRADNVKSGFTPEEDKVLKEAVPVFGEKWNVIADLLDGRVPEQIRHRWQLTLAPGLRRGKFSIIEDRRLLLALRAYVAKDSEFNLDEVAWNDICHHLPGRTQPAVRDRY…	680	239-291,297-342,348-403,409-458	D	-
68	Ps131586	PsMYB-like 5-1	MTAETATALEREAGTKRQRIERLIQRGDLLANAQQQRHNGTPCRLRKSSSRKVSSSQVFVAKRSSWTPQEDAKLCKLVQQLGTSSWSEIATHFPARDRKRCRERFVNHLAPSLAAPRDWSAAEDEKLLQLQASMRSQWAKMARQLAGRSAESVKNRCLLLARRAEDQADGRNRAPAQRWTAAEKSKLRSLVETHGAKSWLFIASQLPGRTDLQCLHQWHRTL*KVVKGKGTWTESEDRLLLEKVEEIGRKWTQVAAFLPGRVGNQCRERFLNHLDPSINKAPWTAEEEAALTEAVEKYSTQWGLIAEKLPGRSGNAVKNHCREHLWYVPLGFHRARV	337	63-109,116-161,176-222,230-275,281-326	-	-
	PsMYB1's
	ortholog	Pr_86538	MNRKLELMGLEDGDNQQQQTEMPILDNPDLSYLRASATHDGSSSTTSSKYGSPEESLGEEDEDNKKTATRRKTDSNSKRPWTREENDKLMQLVKQYGAKRWSLIAMHLPGRVGKQCRERWHNHLNPSVRKDAWTAEEDYVIFECHKNVGNQWAEISKMLPGRTDNAIKNRYYSTMRRMQRQSIRKKGPMREGKSIRVASVTSSPVQNNSQVGPGPMQRAMNCTGGMQPQLSPQQQLQQQRGVSFQSTFQKLFSDFPGNAARNDGSSMVDFERSNMVGSSLRQPTMVYPVNGGYSNGMGPDYSRPMSMTSSPCSTSPA*MKNENFDYVPMQATIQRLRSSSPGSVMGTPSPSTSMGMMNSPYGSPASHMQHQEQQQSGNYMMSGNPYANNNIRNGMYSGP…	500
	ortholog	Pr_84455	MNRKLELMGLEDGDNQQQQTEMPILDNPDLSYLRASATHDGSSSTTSSKYGSPEESLGEEDEDNKKTATRRKTDSNSKRPWTREENDKLMQLVKQYGAKRWSLIAMHLPGRKGPMREGKSIRVASVTSSPVQNNSQVGPGPMQRAMNCTGGMQPQLSPQQQLQQQRGVSFQSTFQKLFSDFPGNAARNDGSSMVDFERSNMVGSSLRQPTMVYPVNGGYSNGMGPDYSRPMSMTSSPCSTSPA*MKNENFDYVPMQATIQRLRSSSPGSVMGTPSPSTSMGMMNSPYGSPASHMQHQEQQQSGNYMMSGNPYANNNIRNGMYSGPSGPAQQYRQADGPPVNLSHKRILDVQGSQRDMWKNDSPVSVTAHIFRGMPVPQHIQQGQVSEPMAMQQSKPVPM…	426
	ortholog	PITG_06748.1	MNRKLELMELDSGGASPNSSNSGSPSPTLDLLHRSDSSSSNQGGEMPLVGVAHNPDLSYLRATATHGGSSTTSSKYGSPEESFGEEDEDNNKKTARRKTDSNSKRPWTREENDKLMQLVKQYGAKRWSLIAMHLPGRVGKQCRERWHNHLNPSVRKDAWTAEEDYVIFECHKNVGNQWAEISKMLPGRTDNAIKNRYYSTMRRMQRQSIRKKGPMRDGKSIRVASVTSSPVQNNNQMGPAPSQRSLTGMQHQLPPQQQLPHRGVSFQSTYQRLFSEASGDAARDGNSIVDFERSNMMSASLRQPTMVYPLNGGSFSNGMNPDYSRPMSMTSSPCSVSPA*LNHNSQNETFDYVPMQSSIQRQQPGNYMMAGNPYSNNNVRGMYFGTSGLAQQYRPDAPV…	484
	ortholog	Ha_811065	MNRSIELMEFEDSKDSSSEMMHQSDVPILTVMAHNPDKNKLQNKNRKRSKKPQNKPTTRDSPAVLCMMLQLSYLRATTTASDTKSSDSSPSSKYGSPEDSFGEEELEDRSYTEIKSTVRRKTDSNSKRPWTREENDKLMQLVKQYGAKRWSLIAMHLPGRVGKQCRERWHNHLNPLVRKDAWTAEEDYVIFECHKNVGNQWAEISKMLPGRTDNAIKNRYYSTMRRMQRQSMRKKGPMREGKSIRVASLTSSPVQMNQVSPAPLQRTMDGMQRRLSPLEQLAQQQRGMDGNSMVDFDRSNLMGSSLRQPSVVYPVNGGSYSNILNQDYSRPMSMTSSSCSGA*IAQNTQNNETFDYVPMQTSIQRLRSSSPESVVMSTPPPSTSMGMMNSPYGSPASHV…	534
	ortholog	PYU1_T010492	MNRKLEMLDLDENDVVVDMRGMPMNNMSNMHNMHSMNSMMNTMGHHHPQQHDMSLLDASGSHGNAQDMNYLRPAHDAHSPPKYGDLM*PYDE**GDESGTKGELRRSSKPADSNSKRPWTREENEKLMQLVKQYGAKRWSLIAMHLPGRVGKQCRERWHNHLNPSVRKDAWTAEEDYVIFECHKNVGNQWAEISKMLPGRTDNAIKNRYYSTMRRMQRQSIRKKGSMREGKSIRVATVNSSPLSSGGASSTRGTPQHQQEPPPPPQLQRNIPLQAPSTFQKLFNNNQNSPMGRERTDGSMMSDFESRTTSPPSRHHSLVYPMTSGYASNAMGSEMHHHQSSSGMGPGPDASFDYVPMQSSQQQQQQHRMRANSVPNQSLMQMSMMQQHSYAPPPYSPHP…	537
	ortholog	Al: CCA17728.1	MSQKLDMLRVDEHEIDSINAFSTSNLPSAPISNSIRNDSMNDPFDPEQVF*TNSFEDKSKQRIDANNSKRPWTREENEQLMHLVRQYGAKRWSLIAMHLPGRVGKQCRERWHNHLNPSVRKDAWTAEEDYIIFECHKNVGNQWAEISKMLPGRTDNAIKNRFYSTMRRMQRQSMRKKNGFREVKGRSSDTGSPGGVSPQYKAHTQASLRPMIEAIECNDYVPMTNDFHTDANRETRSPQCHRINYRNSALVYPIANMMQSPDMSVNSHQSNVEASASDIKYNYMPMENAQRFRNSYTPIPQLAASQMTNSYGLPHTSYSESNTASPSISMYTNSAEYSYCQYPPEQMYPLPSDPTIQESTLHHGEHRQSIHPVHPFPMHSRRVAYQDLALREPYIKDSP…	560
		D: down-regulated; U: up-regulated; -: not significant or undetected.
